# Supplementary material for: Modelling Toxoplasma gondii infection in human cerebral organoids
Source: Emerg Microbes Infect. 2020 Sep 6;9(1):1943–54. doi: 10.1080/22221751.2020.1812435 (PMC7534270; doi:10.1080/22221751.2020.1812435)
Supplement: Supplemental Material [file TEMI_A_1812435_SM0163.xlsx]

## Sheet: data3_fc2 & raw.p
Feature_GID	Feature_TID	Entrez_Gene_ID	Gene_Symbol	Group2/ Group1.fc	Group2/Group1. raw.pval	Feature_GID	Feature_TID	Entrez_Gene_ID	Gene_Symbol	Group2/ Group1.fc	Group2/Group1. raw.pval
gene7431	rna7431	29768970	.	13.4344	0.00114158	gene8020	rna8020	7898035	.	2.01066	0.018273
gene7748	rna7748	7898051	.	8.93898	0.0115272	gene8266	rna8266	7898763	.	2.00901	0.00861108
gene2898	rna2898	7898597	.	7.96542	0.0256553	gene5646	rna5646	7897612	.	2.0081	0.00298251
gene4565	rna4565	7894540	.	6.92632	0.00013931	gene2273	rna2273	7901194	.	2.00803	0.00424972
gene2131	rna2131	7899155	ROP29	6.36608	0.000650662	gene3894	rna3894	7898433	.	2.00778	0.00231682
gene665	rna665	7895686	.	6.09499	0.0156748	gene698	rna698	7898977	.	2.00668	0.0281923
gene3640	rna3640	7898868	.	5.54067	0.00336156	gene7674	rna7674	7899480	.	2.00535	0.00688608
gene8329	rna8329	29769184	.	5.31069	0.00245008	gene5906	rna5906	7896353	.	2.00437	0.0363399
gene3408	rna3408	7894760	SRS28	4.90261	0.0073104	gene4151	rna4151	7893493	.	2.00113	0.0011862
gene2897	rna2897	7898596	.	4.85288	0.00691328	gene2609	rna2609	29768813	.	-2.00027	0.007391
gene6854	rna6854	7896069	.	4.75075	0.00822262	gene1526	rna1526	7898630	.	-2.0019	0.00917632
gene1966	rna1966	7894925	.	4.5773	0.00881082	gene3907	rna3907	7894318	.	-2.00316	0.0117652
gene1402	rna1402	7896731	SRS19D	4.53958	0.00460256	gene5171	rna5171	7896527	.	-2.00391	0.0164962
gene5662	rna5662	7895405	.	4.47659	0.00677876	gene2010	rna2010	7893920	.	-2.00558	9.79956e-05
gene4138	rna4138	7895325	SRS30C	4.44172	0.0100188	gene7979	rna7979	7899293	.	-2.00649	0.00153404
gene8226	rna8226	7900374	.	4.38041	0.0210725	gene4979	rna4979	7898063	.	-2.0095	0.00145745
gene3338	rna3338	29769350	.	4.35292	0.0311105	gene7338	rna7338	29768928	.	-2.01073	0.0284738
gene1839	rna1839	7896918	.	4.2801	0.000635098	gene7398	rna7398	7895146	.	-2.01236	0.0446161
gene3207	rna3207	29769360	.	4.27294	0.000986066	gene2545	rna2545	7897484	.	-2.01318	0.00213655
gene4106	rna4106	7893482	.	4.18706	0.00460263	gene8235	rna8235	7900365	.	-2.01418	0.00265532
gene8324	rna8324	29769877	.	4.17466	9.5186e-05	gene6437	rna6437	7895913	SRS49A	-2.01691	0.0313396
gene378	rna378	7896601	.	4.12659	0.00377539	gene5867	rna5867	7896129	.	-2.01878	0.00505114
gene8565	rna8565	29769899	.	4.12422	1.97293e-05	gene1633	rna1633	7898959	.	-2.01934	0.00455375
gene2859	rna2859	7894462	.	4.12114	0.00111302	gene2511	rna2511	7894400	.	-2.02337	0.0199647
gene355	rna355	7896582	SRS11	4.10309	0.0119177	gene5807	rna5807	7896104	.	-2.02658	0.0416996
gene8316	rna8316	7898636	.	3.86738	2.3896e-05	gene8093	rna8093	7895985	GRA9	-2.02679	0.0253828
gene1664	rna1664	7899868	.	3.8668	0.00285399	gene7626	rna7626	7898551	.	-2.02901	0.00175962
gene3381	rna3381	7898807	ROP31	3.70326	0.0189838	gene3507	rna3507	29769331	.	-2.0295	0.0266026
gene1282	rna1282	7901202	MDH	3.65032	0.00506893	gene2761	rna2761	29768792	.	-2.03037	0.0381901
gene772	rna772	7901475	.	3.62644	0.00209531	gene3888	rna3888	7894376	.	-2.03162	0.00665552
gene2451	rna2451	7894015	PDHE2	3.56581	0.0395498	gene1315	rna1315	29768885	.	-2.0332	0.0440119
gene975	rna975	7900040	.	3.52313	0.0188962	gene6692	rna6692	7897334	.	-2.03372	0.00947711
gene3490	rna3490	7896716	.	3.49468	0.00627131	gene3524	rna3524	7896677	.	-2.03385	0.00634578
gene2298	rna2298	29769207	.	3.47635	0.0316592	gene5804	rna5804	7896107	.	-2.03462	0.0193024
gene2101	rna2101	29769175	.	3.42242	0.000179479	gene6125	rna6125	7900121	.	-2.03497	0.00298999
gene8218	rna8218	7900385	.	3.3895	0.00201966	gene3149	rna3149	7896705	.	-2.03561	0.00431117
gene4738	rna4738	7893781	.	3.38034	0.00236288	gene475	rna475	7896787	CPL	-2.03733	0.000290185
gene7676	rna7676	7893980	PDHE1A	3.34021	0.0105949	gene2244	rna2244	7894933	.	-2.03816	0.000249469
gene1069	rna1069	7894243	.	3.32983	0.000593083	gene7075	rna7075	7895744	.	-2.03829	0.0148234
gene3771	rna3771	29769096	.	3.31565	0.0412114	gene482	rna482	7896779	.	-2.04024	0.00273616
gene2441	rna2441	7894024	.	3.30062	0.00464246	gene3875	rna3875	7900631	.	-2.0404	0.00599606
gene7537	rna7537	7893522	.	3.29207	0.00118379	gene3870	rna3870	7900627	.	-2.04336	0.000694451
gene1692	rna1692	7898192	.	3.28322	0.000738255	gene4491	rna4491	7894605	AP2VIII7	-2.04684	0.00503641
gene5781	rna5781	7895448	.	3.26345	0.00392285	gene5542	rna5542	7895095	AP2X1	-2.05011	0.00320732
gene1091	rna1091	7895213	.	3.25224	0.0123564	gene1281	rna1281	7901203	.	-2.05202	0.0036979
gene8809	rna8809	29769917	.	3.25211	0.0301091	gene71	rna71	7900195	.	-2.05221	0.00160081
gene853	rna853	7899939	.	3.23569	0.0034382	gene3785	rna3785	7898398	.	-2.05351	0.011435
gene1176	rna1176	7900823	PCNA2	3.22886	0.0230272	gene2971	rna2971	7897261	.	-2.05386	0.000785697
gene5558	rna5558	7897426	.	3.18744	0.0080006	gene2508	rna2508	7894403	.	-2.05507	0.0385149
gene4694	rna4694	7900905	SRS38B	3.18279	0.0173371	gene1734	rna1734	7898150	GPM1	-2.05785	0.000140553
gene7562	rna7562	7901573	.	3.15842	0.00149554	gene2916	rna2916	7899717	.	-2.058	0.0139275
gene4850	rna4850	7900658	.	3.14878	4.60563e-05	gene6156	rna6156	7899091	.	-2.05923	0.00196494
gene6920	rna6920	7900450	.	3.14326	0.0394725	gene4848	rna4848	7900660	.	-2.06044	0.00286965
gene8341	rna8341	29769887	.	3.14057	0.000616859	gene7423	rna7423	29769736	.	-2.06917	0.000597021
gene189	rna189	29769643	ROP4	3.13401	0.0105809	gene337	rna337	7896564	.	-2.06992	0.0109865
gene5630	rna5630	7895416	.	3.09539	0.00526737	gene1060	rna1060	29769315	.	-2.07142	0.0216405
gene5634	rna5634	7895429	.	3.08377	0.00527826	gene1014	rna1014	7900077	.	-2.07319	0.0042849
gene5141	rna5141	7896549	.	3.06596	0.000670087	gene7906	rna7906	7897945	.	-2.07614	0.00910181
gene7165	rna7165	7900533	.	3.02526	0.0118353	gene7497	rna7497	7893561	.	-2.07632	0.00555557
gene3479	rna3479	7896687	.	2.98434	0.00174547	gene6976	rna6976	7900432	.	-2.07739	0.00156535
gene5387	rna5387	7901321	PDHE3I	2.98416	0.0435959	gene7701	rna7701	7897935	.	-2.07815	0.00501742
gene3161	rna3161	7896693	.	2.98057	0.0188966	gene5434	rna5434	7898699	.	-2.08011	0.00671256
gene1400	rna1400	7896729	SRS19B	2.96987	0.00919351	gene7309	rna7309	7897110	.	-2.08023	0.0107635
Feature_GID	Feature_TID	Entrez_Gene_ID	Gene_Symbol	Group2/ Group1.fc	Group2/Group1. raw.pval	Feature_GID	Feature_TID	Entrez_Gene_ID	Gene_Symbol	Group2/ Group1.fc	Group2/Group1. raw.pval
gene601	rna601	7895626	PGKII	2.96673	0.0199916	gene5693	rna5693	7897415	.	-2.08319	0.000648737
gene2727	rna2727	7894142	.	2.94748	0.0400874	gene177	rna177	29769639	.	-2.08374	0.0353611
gene6401	rna6401	7897076	ROP2A	2.92661	0.00599173	gene557	rna557	7895268	.	-2.08411	0.00374101
gene8635	rna8635	29770352	.	2.92635	0.00970134	gene7799	rna7799	7897954	.	-2.08468	0.000764877
gene6013	rna6013	7900175	.	2.91081	0.0105057	gene3525	rna3525	7899622	.	-2.08602	0.0394257
gene1179	rna1179	7900821	.	2.90102	0.000129274	gene5909	rna5909	7898235	.	-2.08641	0.00892345
gene7006	rna7006	7897676	.	2.89902	0.00517732	gene5138	rna5138	7896546	.	-2.08678	0.0125934
gene5499	rna5499	7895440	.	2.88256	0.00224885	gene2438	rna2438	7893867	.	-2.088	0.00326096
gene5149	rna5149	7896449	.	2.87525	0.00862438	gene5346	rna5346	7901280	.	-2.09529	0.0470957
gene1038	rna1038	7900098	.	2.86391	0.0130877	gene4160	rna4160	7895321	AP2VIII4	-2.09542	0.00560773
gene2517	rna2517	7894528	.	2.85915	0.00494553	gene5088	rna5088	7897808	.	-2.09905	0.000485872
gene5107	rna5107	7899379	.	2.85513	0.0136492	gene6159	rna6159	7899093	.	-2.09909	0.000112884
gene4202	rna4202	7895049	PDHE1B	2.84095	0.0288381	gene5652	rna5652	7896099	.	-2.0994	0.00572444
gene5289	rna5289	7898616	.	2.83255	0.00427415	gene7329	rna7329	7897092	.	-2.09971	0.00688951
gene7702	rna7702	7899542	.	2.8314	0.00552113	gene230	rna230	7897840	.	-2.10022	0.00093409
gene2537	rna2537	7894509	ROP18	2.79426	0.0126638	gene1928	rna1928	7899676	.	-2.1036	0.0309108
gene4680	rna4680	7900942	.	2.77634	0.0201263	gene1136	rna1136	7900861	.	-2.10459	0.0138334
gene4769	rna4769	7900645	.	2.75384	0.014109	gene746	rna746	7901449	.	-2.10762	0.00401936
gene7053	rna7053	7896063	.	2.73431	0.0177635	gene518	rna518	7895235	.	-2.10974	0.0112383
gene802	rna802	7893737	.	2.72285	0.0108999	gene5233	rna5233	7896499	.	-2.1128	0.00157962
gene6473	rna6473	29769718	.	2.72156	0.00680746	gene2509	rna2509	7894402	.	-2.11434	0.017565
gene3898	rna3898	7898437	.	2.72018	0.0140333	gene4600	rna4600	7895878	.	-2.11857	0.0282299
gene3229	rna3229	7894805	.	2.71906	0.00155308	gene3468	rna3468	7901083	.	-2.12235	0.00736705
gene8277	rna8277	7898753	.	2.71089	1.65026e-05	gene6991	rna6991	7897691	.	-2.12308	0.0169712
gene959	rna959	29769298	.	2.7099	0.00453786	gene2834	rna2834	29768781	.	-2.12425	0.000850288
gene1984	rna1984	7899703	.	2.7082	0.0188931	gene7665	rna7665	7893965	.	-2.12511	0.00601658
gene5264	rna5264	7895846	.	2.70627	0.00304654	gene7853	rna7853	7895955	.	-2.12823	0.00960962
gene7641	rna7641	7898565	.	2.70587	0.00273523	gene2828	rna2828	7894180	ASP1	-2.13035	0.0219462
gene5280	rna5280	7895830	.	2.70418	0.00991339	gene7045	rna7045	7896017	.	-2.13184	6.45011e-05
gene6607	rna6607	29769757	.	2.70376	0.00169537	gene2026	rna2026	7894714	.	-2.13223	0.00364778
gene3007	rna3007	29769378	.	2.70026	0.0214969	gene1147	rna1147	7900851	.	-2.13416	0.00325447
gene4732	rna4732	7893787	.	2.69783	0.0322922	gene4494	rna4494	29769427	.	-2.13437	0.0258467
gene1768	rna1768	7896939	.	2.69733	0.000519757	gene7160	rna7160	7897572	.	-2.13538	0.0151331
gene7363	rna7363	7895180	.	2.69052	0.000141562	gene5489	rna5489	7897407	.	-2.13561	0.00310729
gene5357	rna5357	7901289	.	2.68292	0.00661449	gene2661	rna2661	29768802	.	-2.13647	0.0313168
gene1948	rna1948	7894920	.	2.68232	0.0179607	gene1414	rna1414	7896742	.	-2.13783	0.0344296
gene610	rna610	7895634	.	2.67638	0.000134773	gene5504	rna5504	7895392	.	-2.1387	0.000868553
gene7780	rna7780	7897984	.	2.67462	0.00254761	gene7830	rna7830	7897914	.	-2.14218	0.00121055
gene1119	rna1119	7900875	.	2.66751	0.0166789	gene6814	rna6814	7900473	.	-2.14328	0.0012378
gene1416	rna1416	29769686	.	2.66242	0.00306633	gene7005	rna7005	7897672	.	-2.14558	0.000540295
gene5763	rna5763	7895125	.	2.65352	0.000487997	gene474	rna474	7896788	.	-2.14577	0.00780953
gene3166	rna3166	7898789	.	2.64478	0.0180846	gene4829	rna4829	7900706	.	-2.14831	0.000562947
gene3011	rna3011	7897234	UCHL3	2.63776	0.00402865	gene6944	rna6944	7895720	.	-2.15266	0.00219521
gene2056	rna2056	7894678	.	2.6374	0.01334	gene3245	rna3245	7898775	.	-2.16205	0.0382781
gene693	rna693	7898972	.	2.63679	0.00665261	gene143	rna143	7900259	.	-2.16378	0.000225818
gene3619	rna3619	7898835	.	2.63463	0.00565877	gene7399	rna7399	7895196	.	-2.16464	0.00109063
gene4322	rna4322	7893449	.	2.63438	0.000905043	gene1480	rna1480	7897898	.	-2.16621	0.00112911
gene179	rna179	29769640	.	2.63276	0.0198647	gene2098	rna2098	7898360	.	-2.1665	0.00081914
gene4839	rna4839	7900696	.	2.62142	0.00228491	gene1752	rna1752	7896243	.	-2.16764	0.00622045
gene2771	rna2771	7901427	.	2.6212	0.000818584	gene725	rna725	7901434	.	-2.17273	0.000941918
gene7616	rna7616	7898545	AP2XII2	2.61896	0.00791406	gene2578	rna2578	7894467	.	-2.17471	0.0440478
gene1641	rna1641	7896209	.	2.61391	0.00107393	gene7198	rna7198	7897329	.	-2.17993	0.00845203
gene1677	rna1677	7898205	.	2.60651	0.0103381	gene8037	rna8037	7899249	.	-2.18028	0.0094851
gene3680	rna3680	7899833	.	2.606	0.000356166	gene2981	rna2981	7901043	.	-2.18472	0.0434942
gene3471	rna3471	7901090	.	2.60497	0.00028979	gene5151	rna5151	7896451	.	-2.18646	0.0188951
gene3522	rna3522	7899019	.	2.60235	0.00465904	gene1787	rna1787	7896919	.	-2.1888	0.00296295
gene4916	rna4916	29769576	.	2.6008	0.000376959	gene2086	rna2086	7901151	AP2VI2	-2.1937	0.00292326
gene134	rna134	7900252	.	2.59514	0.00831061	gene289	rna289	7896280	.	-2.19649	0.000467281
gene4701	rna4701	7900899	.	2.59232	0.00011044	gene8336	rna8336	29769268	.	-2.19748	0.000191495
gene3008	rna3008	7897250	.	2.58462	0.00358477	gene5051	rna5051	7897755	.	-2.19837	0.0108012
gene1361	rna1361	7900967	.	2.5823	0.0153401	gene930	rna930	7899898	.	-2.19976	0.00167431
gene4652	rna4652	29769417	.	2.58051	0.00107848	gene5964	rna5964	7895820	.	-2.20088	0.00516494
gene1252	rna1252	7901231	.	2.57624	0.00375448	gene5889	rna5889	7898223	.	-2.201	0.00270981
gene6204	rna6204	7899156	.	2.57572	0.00673152	gene7933	rna7933	7899528	.	-2.20138	0.00917747
Feature_GID	Feature_TID	Entrez_Gene_ID	Gene_Symbol	Group2/ Group1.fc	Group2/Group1. raw.pval	Feature_GID	Feature_TID	Entrez_Gene_ID	Gene_Symbol	Group2/ Group1.fc	Group2/Group1. raw.pval
gene3810	rna3810	7898908	.	2.57541	0.00493942	gene326	rna326	7896317	PI2	-2.20329	0.00279714
gene5755	rna5755	7897647	.	2.57008	0.000264024	gene2218	rna2218	7899657	.	-2.20432	0.00625035
gene5701	rna5701	7895381	.	2.56646	0.0213305	gene1325	rna1325	7901004	.	-2.20435	0.000442572
gene3090	rna3090	7894782	ROP16	2.55432	0.00439525	gene3550	rna3550	7901047	.	-2.20754	0.00497765
gene2052	rna2052	7898268	.	2.54721	0.0229321	gene2491	rna2491	7894171	.	-2.21049	1.02966e-06
gene7807	rna7807	7899265	.	2.54614	0.00850849	gene2195	rna2195	7901117	.	-2.21706	0.00113295
gene2730	rna2730	7894061	.	2.54555	0.0115827	gene1219	rna1219	7901262	.	-2.21776	2.08623e-05
gene4283	rna4283	7897011	AP2VIII5	2.5395	0.016388	gene4098	rna4098	7899230	.	-2.21978	0.0290089
gene5617	rna5617	7896134	.	2.53737	0.0068759	gene6575	rna6575	7897342	.	-2.21993	0.00385013
gene3425	rna3425	7898822	.	2.53461	0.00317146	gene5887	rna5887	7898228	.	-2.22	0.017282
gene5022	rna5022	7898101	.	2.53052	0.000878176	gene7467	rna7467	7893587	.	-2.22028	0.00862713
gene7163	rna7163	7900554	.	2.52439	0.0149306	gene797	rna797	7893743	.	-2.22159	0.00237247
gene2123	rna2123	7893926	.	2.51631	0.0027682	gene8244	rna8244	7900356	.	-2.22353	0.0340785
gene7536	rna7536	7893524	.	2.51059	0.00951353	gene3019	rna3019	7899574	.	-2.22773	0.0189669
gene7248	rna7248	29768941	.	2.50823	0.0170935	gene4256	rna4256	7894592	.	-2.22776	0.0125083
gene39	rna39	7900001	.	2.50712	0.0450902	gene2435	rna2435	7893865	ROP35	-2.24121	0.00490275
gene2934	rna2934	7899735	AP2VIIA8	2.50448	0.00820291	gene2422	rna2422	7893851	.	-2.24812	0.00933529
gene985	rna985	7900049	POLR2K	2.50186	0.00809714	gene8250	rna8250	7900349	.	-2.24862	0.0267333
gene5990	rna5990	7895792	.	2.49548	0.025807	gene7526	rna7526	7893533	.	-2.25316	0.00446043
gene2485	rna2485	7894177	.	2.49007	0.0155857	gene986	rna986	7900050	.	-2.25425	0.00491249
gene2657	rna2657	7894302	.	2.48845	0.000985864	gene3629	rna3629	7895480	AP2VIIB3	-2.25467	0.00512517
gene858	rna858	7894256	ROP24	2.48414	0.0196327	gene514	rna514	7895231	.	-2.25566	0.0235922
gene2958	rna2958	7894816	ACP	2.47995	0.0211287	gene5743	rna5743	7895414	.	-2.25818	0.00383895
gene8242	rna8242	7900358	.	2.47444	0.0171541	gene4798	rna4798	7898125	.	-2.25873	0.00488569
gene841	rna841	7899942	.	2.46818	0.00165971	gene8040	rna8040	29769264	.	-2.26147	0.00124911
gene7501	rna7501	7893557	.	2.46557	0.00100837	gene8065	rna8065	7897986	.	-2.2615	0.00524737
gene1401	rna1401	7896730	SRS19C	2.4626	0.0316591	gene666	rna666	29769013	.	-2.26443	0.000119588
gene188	rna188	7894099	ROP7	2.45977	0.00394942	gene5801	rna5801	7896159	.	-2.26851	0.00198468
gene2623	rna2623	7894519	.	2.45966	0.0104154	gene2845	rna2845	7894441	.	-2.27049	0.0407401
gene2402	rna2402	29769527	.	2.45164	0.00158291	gene6319	rna6319	7900758	AP2X8	-2.27589	0.0132473
gene2900	rna2900	7898599	.	2.44498	0.00931703	gene540	rna540	7895254	.	-2.28015	0.0284511
gene6298	rna6298	7900739	.	2.44495	0.00047841	gene3976	rna3976	7899799	.	-2.2822	0.00470949
gene8817	rna8817	29769924	.	2.43955	0.00434261	gene640	rna640	7895661	SRS13	-2.2831	0.0274201
gene2193	rna2193	7894980	.	2.43593	0.0158306	gene917	rna917	7899886	.	-2.28468	0.0044124
gene3217	rna3217	7896664	.	2.42042	0.0319496	gene6981	rna6981	7895751	GTF3C3	-2.29189	0.00153842
gene6760	rna6760	29769772	.	2.41425	0.00166101	gene771	rna771	7901474	.	-2.29274	0.00451989
gene827	rna827	7893714	ALV5	2.41395	0.0104428	gene7965	rna7965	7899271	.	-2.29426	0.00127912
gene381	rna381	7896604	.	2.41376	0.0176144	gene621	rna621	7895643	.	-2.29617	0.00295518
gene2478	rna2478	7894189	.	2.40899	0.00717252	gene4221	rna4221	7897368	.	-2.29992	0.0254693
gene3427	rna3427	7894757	.	2.40303	0.00198565	gene5621	rna5621	7896130	.	-2.30344	0.00183504
gene1210	rna1210	7901269	.	2.40046	0.0122291	gene4425	rna4425	7896957	.	-2.30424	0.00427738
gene2760	rna2760	7897469	.	2.3979	0.000775325	gene8220	rna8220	7900383	.	-2.30541	0.00539419
gene7002	rna7002	29769813	.	2.3976	0.0124073	gene4213	rna4213	7899195	.	-2.30708	0.00667545
gene3980	rna3980	7899803	.	2.39472	0.028781	gene1180	rna1180	7900820	.	-2.30914	0.00493372
gene7749	rna7749	7898052	.	2.39077	0.00761579	gene5725	rna5725	7896328	.	-2.31118	0.000378215
gene2521	rna2521	7893986	.	2.38826	0.0353215	gene1876	rna1876	29769150	.	-2.31209	0.0363271
gene6409	rna6409	7893899	SRS47C	2.38258	0.0130142	gene2128	rna2128	7893932	.	-2.31249	0.0145589
gene3748	rna3748	7900595	.	2.38007	0.00609296	gene1101	rna1101	29769674	.	-2.31256	0.00561168
gene768	rna768	7901470	.	2.37558	0.00362203	gene2547	rna2547	7897482	.	-2.31272	0.0264913
gene898	rna898	29769292	.	2.3732	0.00696745	gene7650	rna7650	29769221	.	-2.31877	0.000386558
gene3872	rna3872	7900629	.	2.37263	0.00156769	gene6962	rna6962	7900521	.	-2.32459	0.00470477
gene3369	rna3369	7896484	.	2.37224	0.00967338	gene6611	rna6611	7900269	.	-2.32489	0.00235308
gene8136	rna8136	7901395	ENR	2.37094	0.0283521	gene8287	rna8287	7898744	.	-2.33055	0.0102246
gene8386	rna8386	29769999	.	2.36629	0.00918849	gene804	rna804	7893735	.	-2.33061	0.00904799
gene8391	rna8391	29770004	.	2.36182	0.00661481	gene2686	rna2686	7894037	GRA7	-2.33869	0.0310596
gene4435	rna4435	7893443	.	2.35939	0.00401817	gene808	rna808	7893732	.	-2.34276	5.51776e-05
gene5716	rna5716	7897418	.	2.35666	0.00191254	gene8051	rna8051	7898041	MIC10	-2.34845	0.00125686
gene646	rna646	7895666	.	2.35351	0.000686098	gene1426	rna1426	7896754	.	-2.3494	0.0135315
gene2526	rna2526	29768824	.	2.35303	0.00503548	gene5380	rna5380	7901311	.	-2.35375	0.00392257
gene6930	rna6930	7895752	.	2.35268	0.010575	gene1956	rna1956	7894706	.	-2.35413	0.00365722
gene7595	rna7595	7898527	.	2.35221	0.00109741	gene3736	rna3736	7894329	.	-2.3578	0.014544
gene7115	rna7115	7895585	.	2.34964	0.014621	gene3246	rna3246	7896681	.	-2.37154	0.0421811
gene4153	rna4153	7893468	.	2.34856	0.0220975	gene5920	rna5920	7898233	.	-2.37258	0.0143085
gene5812	rna5812	7897396	.	2.34853	0.0027743	gene2004	rna2004	7898309	.	-2.37333	0.00787024
gene3069	rna3069	7897267	.	2.34194	0.0100582	gene6685	rna6685	7895593	AP2XI2	-2.37625	0.00193697
Feature_GID	Feature_TID	Entrez_Gene_ID	Gene_Symbol	Group2/ Group1.fc	Group2/Group1. raw.pval	Feature_GID	Feature_TID	Entrez_Gene_ID	Gene_Symbol	Group2/ Group1.fc	Group2/Group1. raw.pval
gene4820	rna4820	7893810	.	2.34165	0.000688544	gene404	rna404	7897136	.	-2.37977	0.00276438
gene5365	rna5365	29769698	.	2.34019	0.0040496	gene25	rna25	29769618	.	-2.38055	0.0299416
gene2887	rna2887	7898587	.	2.33951	0.0140238	gene6878	rna6878	7897287	.	-2.38174	0.000580666
gene1068	rna1068	7894242	.	2.33858	0.0181944	gene1323	rna1323	7901007	.	-2.38391	5.65892e-05
gene2374	rna2374	7899782	.	2.33681	0.00222909	gene7127	rna7127	7897280	.	-2.39563	0.0484609
gene7389	rna7389	29769677	.	2.33634	0.000919871	gene5787	rna5787	29769043	.	-2.39995	0.013218
gene2070	rna2070	29769172	.	2.33396	0.00320987	gene1103	rna1103	7895787	.	-2.40698	0.00704426
gene1466	rna1466	7897886	.	2.33167	0.00517046	gene1571	rna1571	7893648	SRS25	-2.40823	0.000684237
gene7096	rna7096	7895544	.	2.32888	0.00221892	gene683	rna683	7899948	.	-2.41374	0.00408776
gene3489	rna3489	7901079	.	2.32767	0.00328506	gene5778	rna5778	7895451	.	-2.4154	0.00166996
gene8113	rna8113	7899310	.	2.32734	0.00116407	gene4649	rna4649	7893751	.	-2.41669	0.00851405
gene4772	rna4772	7900642	.	2.32711	0.022264	gene8278	rna8278	7898752	.	-2.41749	0.00871383
gene7713	rna7713	7899503	.	2.3216	0.00624824	gene6522	rna6522	7900300	.	-2.41877	0.0279659
gene4633	rna4633	7898105	.	2.32072	0.0408751	gene1238	rna1238	7901243	SRS17A	-2.41907	0.0223949
gene8640	rna8640	29770357	.	2.31985	0.0431234	gene4593	rna4593	7895871	.	-2.42086	0.00742033
gene6667	rna6667	7900305	.	2.31963	0.00630831	gene3458	rna3458	7898778	.	-2.42222	0.0450596
gene8042	rna8042	7899254	.	2.31897	0.00133404	gene1501	rna1501	7893688	.	-2.42285	0.000522596
gene4803	rna4803	29769403	.	2.31742	0.00140317	gene3264	rna3264	7894785	ABCB1	-2.42602	0.0284151
gene4526	rna4526	7897001	.	2.316	0.0425829	gene8859	rna8859	7899705	.	-2.427	0.000208158
gene630	rna630	7895651	.	2.31577	0.00890126	gene2108	rna2108	7899637	.	-2.43227	0.00451504
gene1648	rna1648	7896203	.	2.31464	0.0015359	gene7451	rna7451	7896810	.	-2.4324	0.000315874
gene3919	rna3919	7898877	.	2.31265	0.00541855	gene7834	rna7834	7897918	.	-2.44149	0.00573689
gene157	rna157	7894070	.	2.31121	0.00315935	gene3998	rna3998	7900103	.	-2.44619	0.00632466
gene187	rna187	29769642	.	2.30892	0.022016	gene1222	rna1222	7901259	.	-2.44704	0.00114835
gene5276	rna5276	7895833	.	2.30615	0.0024342	gene4495	rna4495	7895319	.	-2.45188	3.15713e-05
gene7257	rna7257	7898494	.	2.30153	0.029292	gene3730	rna3730	7894324	.	-2.45837	0.00130761
gene3366	rna3366	7899017	.	2.29864	0.0167483	gene874	rna874	7894271	.	-2.46095	0.0362948
gene968	rna968	7900032	.	2.29859	0.0312642	gene5737	rna5737	7895077	.	-2.46808	0.00597541
gene769	rna769	7901472	.	2.29429	0.000622323	gene4869	rna4869	7900951	.	-2.46855	0.000406169
gene3972	rna3972	7899784	.	2.29251	0.0124852	gene6804	rna6804	7895698	.	-2.46863	0.0337561
gene4578	rna4578	7895348	.	2.28758	0.0376095	gene2371	rna2371	7897821	.	-2.47506	0.0164271
gene4550	rna4550	7901113	.	2.2848	0.048035	gene4599	rna4599	7895877	.	-2.47904	0.00595046
gene1239	rna1239	7901242	SRS17B	2.2825	0.00212894	gene1508	rna1508	7893694	AP2V1	-2.48123	0.040754
gene3101	rna3101	7895477	.	2.28229	0.00202828	gene2710	rna2710	7894001	AP2VIIA6	-2.48205	0.000485382
gene8222	rna8222	7900379	.	2.28186	0.00523068	gene7073	rna7073	7897738	.	-2.4843	0.000861187
gene8576	rna8576	29770293	.	2.28159	0.0202633	gene2709	rna2709	7894002	.	-2.48591	0.0033477
gene7490	rna7490	7893566	.	2.28001	0.0243995	gene2747	rna2747	7894458	.	-2.48609	6.29703e-05
gene7491	rna7491	29768963	.	2.27986	0.000412432	gene860	rna860	7894258	.	-2.48716	0.0197498
gene3516	rna3516	7898784	.	2.27964	0.00305242	gene1653	rna1653	7896196	.	-2.48726	0.00503644
gene602	rna602	7895627	.	2.27434	0.0284858	gene6146	rna6146	7899079	.	-2.50192	0.042354
gene8023	rna8023	7898020	.	2.26488	0.0117764	gene2610	rna2610	7897437	SUB1	-2.50425	0.00250642
gene3738	rna3738	7899824	.	2.26412	0.00472409	gene7332	rna7332	7897089	.	-2.50921	0.0207665
gene5379	rna5379	29769699	.	2.26209	0.00103859	gene2739	rna2739	7897500	ROP25	-2.51074	0.00199114
gene2079	rna2079	7901188	.	2.26156	0.0210341	gene8147	rna8147	7901550	.	-2.51259	0.0037197
gene6757	rna6757	7897541	.	2.25871	0.0111596	gene2211	rna2211	7894695	.	-2.51465	0.0210994
gene6752	rna6752	7900460	.	2.25805	0.00705986	gene318	rna318	7896309	.	-2.52296	0.00366131
gene6998	rna6998	7896018	.	2.25567	0.000959773	gene7071	rna7071	7895737	.	-2.52397	0.0109096
gene1066	rna1066	7894240	.	2.25295	0.000759089	gene6659	rna6659	7895570	.	-2.527	0.00197033
gene4467	rna4467	7895036	.	2.25064	0.00848803	gene925	rna925	7894251	.	-2.53303	0.0101881
gene2525	rna2525	7897509	.	2.24934	0.000171637	gene5184	rna5184	7896529	.	-2.54074	0.00680973
gene7364	rna7364	7895179	.	2.24777	0.0231911	gene7124	rna7124	7900276	AP2XI4	-2.54272	0.0030065
gene6810	rna6810	7900482	.	2.24293	0.00429383	gene1723	rna1723	7898162	.	-2.54502	0.000961595
gene4767	rna4767	7900647	.	2.241	0.00262791	gene6223	rna6223	7899465	.	-2.55243	0.00614325
gene5534	rna5534	7897630	.	2.24005	0.0249634	gene5975	rna5975	29768889	.	-2.55633	0.0290797
gene2860	rna2860	7894387	.	2.23958	0.0192754	gene4944	rna4944	7896560	.	-2.55936	0.0117325
gene368	rna368	7896593	.	2.23956	0.0270806	gene4129	rna4129	7894596	.	-2.56223	0.00192508
gene6186	rna6186	7899118	.	2.23487	0.0442662	gene2687	rna2687	7894056	.	-2.56469	0.00077367
gene1532	rna1532	7898968	.	2.23358	0.00486133	gene6019	rna6019	7899122	.	-2.57717	0.00186796
gene6912	rna6912	29769795	.	2.22506	0.0145064	gene6418	rna6418	7895855	.	-2.57876	0.000647418
gene928	rna928	7899896	.	2.22502	0.0107192	gene4597	rna4597	29768776	.	-2.58234	0.01458
gene6207	rna6207	7899393	.	2.22373	0.00319624	gene4460	rna4460	7895361	.	-2.58279	0.0468367
gene438	rna438	7897168	.	2.21878	0.00276131	gene6271	rna6271	7896871	.	-2.5851	0.00265635
gene4294	rna4294	7897360	.	2.21748	0.0193052	gene3033	rna3033	7894873	.	-2.59074	0.00639545
gene4187	rna4187	7899192	.	2.21666	0.0270145	gene4806	rna4806	7898116	.	-2.59855	0.000497863
gene1969	rna1969	7898330	.	2.21234	7.41989e-06	gene4196	rna4196	7893455	.	-2.60211	0.00187119
Feature_GID	Feature_TID	Entrez_Gene_ID	Gene_Symbol	Group2/ Group1.fc	Group2/Group1. raw.pval	Feature_GID	Feature_TID	Entrez_Gene_ID	Gene_Symbol	Group2/ Group1.fc	Group2/Group1. raw.pval
gene1999	rna1999	7901122	.	2.20788	0.00648771	gene4428	rna4428	7895346	.	-2.60336	0.0040494
gene4442	rna4442	7894600	.	2.20756	0.00197266	gene8028	rna8028	7898025	.	-2.60934	0.00472367
gene2745	rna2745	7894461	.	2.20751	0.00746314	gene1953	rna1953	7894728	.	-2.6113	0.0230962
gene8285	rna8285	7898747	.	2.20681	0.00830821	gene5312	rna5312	7894117	.	-2.6127	0.0371071
gene2776	rna2776	7901423	.	2.2057	0.00210648	gene7521	rna7521	7893538	.	-2.61626	0.0255761
gene8000	rna8000	7899493	.	2.20186	0.0252723	gene4580	rna4580	29769420	.	-2.61781	0.0104045
gene5753	rna5753	7897648	.	2.20178	0.00255551	gene4427	rna4427	7895347	.	-2.62501	0.0124242
gene3352	rna3352	7899069	.	2.1975	0.035197	gene7796	rna7796	7897951	.	-2.6264	0.00728138
gene3592	rna3592	7899005	.	2.19435	0.00216215	gene2461	rna2461	7894165	TLN4	-2.62762	0.000744558
gene4723	rna4723	7900673	.	2.19404	0.0208464	gene1492	rna1492	7893680	.	-2.63019	0.000327057
gene1535	rna1535	7893609	.	2.19222	0.00940268	gene6162	rna6162	29769139	.	-2.63809	0.0151582
gene8108	rna8108	7901384	.	2.18828	0.00135847	gene3460	rna3460	7898791	.	-2.64461	0.00984813
gene3788	rna3788	7898401	.	2.1875	0.0274543	gene7452	rna7452	7896809	.	-2.65513	0.0178514
gene8145	rna8145	7901552	.	2.18547	0.0107344	gene4373	rna4373	7896993	MAG1	-2.6703	0.0167607
gene2381	rna2381	7899776	.	2.18085	0.0262281	gene1643	rna1643	29769569	.	-2.67096	0.0138678
gene819	rna819	29769487	.	2.18037	0.00821892	gene6451	rna6451	29769726	.	-2.69096	0.00392258
gene1963	rna1963	7894922	.	2.17979	0.00394752	gene1289	rna1289	7901195	.	-2.69157	0.000972022
gene2042	rna2042	7901134	AP2VI1	2.17712	0.00815009	gene1654	rna1654	7899875	.	-2.70637	0.00597137
gene1092	rna1092	7895212	.	2.17464	0.0202742	gene3403	rna3403	7901039	.	-2.71563	0.011708
gene7656	rna7656	29769222	.	2.17151	0.00214931	gene2221	rna2221	7899660	.	-2.71875	0.00347985
gene4754	rna4754	7900878	.	2.16831	0.00860996	gene2618	rna2618	7894524	.	-2.72116	0.00183587
gene3006	rna3006	7897249	.	2.16689	0.0167559	gene5785	rna5785	7897608	AP2X2	-2.72512	0.00749385
gene5336	rna5336	7894219	.	2.16622	0.00369251	gene7380	rna7380	29769680	.	-2.72604	0.000943502
gene2616	rna2616	7894525	ROP12	2.16496	0.0253008	gene2157	rna2157	7894910	.	-2.73417	0.000678112
gene6681	rna6681	7895588	.	2.16305	0.00622676	gene3638	rna3638	7894860	.	-2.75982	0.00373748
gene445	rna445	7897176	.	2.16295	0.00381631	gene2398	rna2398	7899757	.	-2.76262	0.00273828
gene5203	rna5203	7896463	RPS30	2.16273	0.00809344	gene7193	rna7193	7897341	.	-2.77463	0.000475458
gene2321	rna2321	7901179	.	2.16192	0.0107977	gene4978	rna4978	7899361	.	-2.79	0.000280919
gene7081	rna7081	7895736	.	2.15784	0.0459449	gene7017	rna7017	29769818	.	-2.80705	0.00124186
gene3037	rna3037	7901042	.	2.15076	0.00506485	gene5605	rna5605	7897587	.	-2.81562	0.00671066
gene7439	rna7439	7896820	.	2.15013	0.00150445	gene4906	rna4906	29769391	.	-2.82589	0.00621627
gene8240	rna8240	7901559	.	2.14886	0.0047304	gene4496	rna4496	7895345	.	-2.832	0.0190227
gene1609	rna1609	7898938	.	2.14427	0.00130464	gene7558	rna7558	7901577	MIC14	-2.83372	3.57641e-05
gene6153	rna6153	7899086	.	2.14424	0.0044534	gene1944	rna1944	7894916	.	-2.83974	0.0114594
gene2442	rna2442	29768836	.	2.14139	0.000148233	gene1588	rna1588	7893664	.	-2.83998	0.00371701
gene6005	rna6005	7900166	.	2.14042	0.00636532	gene6529	rna6529	7897571	.	-2.8434	0.0033521
gene8131	rna8131	29769276	.	2.13774	0.0281636	gene2107	rna2107	7899636	.	-2.88204	0.000860914
gene2214	rna2214	7899653	.	2.13545	0.00164856	gene1296	rna1296	7896635	.	-2.88541	0.0051071
gene7759	rna7759	7899239	.	2.13544	0.0225485	gene6403	rna6403	7893894	.	-2.88587	0.000140376
gene4854	rna4854	7900655	.	2.1349	0.00195191	gene1167	rna1167	7900831	SRS16B	-2.90799	0.0491504
gene694	rna694	7898973	.	2.13458	0.00221786	gene303	rna303	7896294	AP2IB1	-2.90978	0.00052364
gene3438	rna3438	7895514	.	2.13452	0.0266988	gene139	rna139	7900257	ROM5	-2.93306	4.3793e-05
gene4124	rna4124	7895334	.	2.13289	0.00125313	gene340	rna340	7896568	.	-2.93486	0.00882343
gene6381	rna6381	7897053	.	2.13061	0.013296	gene7062	rna7062	7895702	.	-2.94922	0.00136187
gene1166	rna1166	7900832	SRS16A	2.12753	0.0244151	gene7861	rna7861	7895935	.	-3.0023	0.0103086
gene6531	rna6531	7895580	.	2.12717	0.0113595	gene5892	rna5892	7898243	.	-3.02626	0.000571872
gene6780	rna6780	7897721	.	2.12611	0.00147322	gene4832	rna4832	7900704	.	-3.03091	7.53488e-05
gene4863	rna4863	7900108	.	2.12567	0.0101096	gene1520	rna1520	29768983	.	-3.03145	0.0206818
gene2358	rna2358	29769216	.	2.12312	0.0177936	gene6956	rna6956	7897702	.	-3.03383	0.0487125
gene7499	rna7499	7893559	.	2.12237	0.00600979	gene8340	rna8340	7894628	.	-3.0351	0.00990862
gene1791	rna1791	7896188	.	2.12198	0.0144242	gene7203	rna7203	7897314	.	-3.06962	0.000377831
gene463	rna463	7895616	.	2.12182	0.00966724	gene4751	rna4751	7900881	.	-3.07185	0.0207035
gene3859	rna3859	7899817	.	2.12119	0.030432	gene75	rna75	7900198	.	-3.07227	0.0291899
gene6552	rna6552	7895574	ROP1	2.1211	0.006554	gene627	rna627	29769007	.	-3.08746	0.0068363
gene4898	rna4898	7900885	.	2.12048	0.0102314	gene2007	rna2007	7893917	.	-3.09647	0.00209821
gene6095	rna6095	7896896	.	2.12014	0.00375938	gene1287	rna1287	7901197	.	-3.10381	0.0387836
gene3244	rna3244	7898812	.	2.1171	0.0121259	gene2110	rna2110	29769179	.	-3.11632	0.0105523
gene1691	rna1691	7898193	.	2.11612	9.13745e-05	gene5767	rna5767	7895122	.	-3.14468	0.0331695
gene5097	rna5097	7897790	.	2.11567	0.0203667	gene7662	rna7662	7897932	.	-3.15694	0.0233226
gene2782	rna2782	7901418	.	2.11512	0.0017174	gene5306	rna5306	7894111	.	-3.16058	0.00238599
gene6594	rna6594	7900555	.	2.10868	0.0211614	gene965	rna965	7900029	.	-3.17512	0.000118945
gene7664	rna7664	7898005	.	2.10701	0.00774675	gene8556	rna8556	29769892	.	-3.17882	0.000374271
gene7445	rna7445	7896815	.	2.1059	0.0177808	gene3597	rna3597	7898810	.	-3.18155	4.9269e-05
gene777	rna777	7901488	RON6	2.104	0.00790646	gene6080	rna6080	7896879	.	-3.18776	0.0323904
gene7661	rna7661	7896005	.	2.10264	0.0151927	gene3927	rna3927	7898887	.	-3.20732	0.010506
gene40	rna40	7900002	.	2.09967	0.03066	gene4572	rna4572	29769421	.	-3.22704	0.00740556
gene4013	rna4013	7898388	.	2.09881	0.0114748	gene6321	rna6321	7900760	.	-3.23338	0.00334501
gene7357	rna7357	7895185	.	2.09707	0.0245885	gene3729	rna3729	7894323	.	-3.2415	0.00065083
gene6138	rna6138	7900134	.	2.09443	0.0129191	gene1410	rna1410	7896738	.	-3.25445	0.0471632
gene5578	rna5578	7895134	.	2.09424	0.00096881	gene8039	rna8039	7899251	.	-3.25789	0.000252388
gene4781	rna4781	7893819	.	2.09244	0.00156519	gene5570	rna5570	7896142	.	-3.27034	0.000312604
gene4069	rna4069	7895328	.	2.09067	0.0170476	gene6237	rna6237	7896840	.	-3.28218	0.00397335
gene1617	rna1617	29768904	.	2.08907	0.0144106	gene5252	rna5252	7899355	.	-3.28243	0.0058936
gene6055	rna6055	7899415	.	2.08852	0.00161635	gene1454	rna1454	7898681	.	-3.29614	0.0307098
gene4084	rna4084	7895014	.	2.08649	0.00217821	gene2820	rna2820	7901428	.	-3.30835	0.048163
gene3924	rna3924	7898883	.	2.08502	0.0175417	gene8165	rna8165	7901532	.	-3.32322	0.0365933
gene1190	rna1190	7900812	.	2.0849	0.00735642	gene2557	rna2557	7894414	.	-3.32594	0.0118052
gene904	rna904	7896958	.	2.08092	0.0113816	gene3936	rna3936	7900577	.	-3.34421	0.00513749
gene8121	rna8121	7901373	.	2.07988	0.0199639	gene4008	rna4008	7898380	.	-3.34519	0.00298129
gene4614	rna4614	7895897	.	2.07976	0.000139032	gene3126	rna3126	7899605	.	-3.3489	0.000317178
gene3995	rna3995	7894342	.	2.07942	0.0293032	gene5784	rna5784	7897609	.	-3.35556	0.000321269
gene5686	rna5686	7895383	ALV6	2.07667	0.0265397	gene1102	rna1102	7895202	.	-3.37248	0.00413115
gene3449	rna3449	7894796	.	2.0755	0.00109826	gene226	rna226	7897844	.	-3.37786	0.00101493
gene7554	rna7554	29768959	.	2.07548	0.0358683	gene5384	rna5384	7901316	.	-3.42738	0.00372992
gene2346	rna2346	7893955	.	2.07325	0.00288963	gene5740	rna5740	7895075	.	-3.4825	0.0278295
gene961	rna961	7900026	PBGS	2.07278	0.00626033	gene1455	rna1455	7898682	.	-3.50341	0.00119358
gene6741	rna6741	7895770	RON5	2.07058	0.00136498	gene7214	rna7214	7893599	.	-3.50354	0.000604775
gene3515	rna3515	7898768	.	2.06681	0.0250773	gene2740	rna2740	7897499	.	-3.57548	0.000275608
gene4351	rna4351	7897273	.	2.06525	0.0114531	gene1472	rna1472	7897890	.	-3.57977	0.0485223
gene1679	rna1679	29769562	.	2.06234	0.0145562	gene245	rna245	7897188	.	-3.59349	0.0193369
gene4035	rna4035	7900568	.	2.06095	0.0057848	gene1509	rna1509	7893695	.	-3.59749	0.000499631
gene8512	rna8512	29770123	.	2.05729	0.0227883	gene454	rna454	7897184	.	-3.60787	0.0175827
gene3184	rna3184	7894889	.	2.05659	0.0263902	gene8794	rna8794	29769959	.	-3.63178	0.000946459
gene7281	rna7281	7898471	.	2.05612	0.00542061	gene2267	rna2267	7899666	.	-3.65978	0.000352688
gene3751	rna3751	7900598	.	2.05381	0.0077405	gene6006	rna6006	7900169	.	-3.67497	0.0488663
gene786	rna786	7901486	.	2.05332	0.025141	gene5003	rna5003	29769583	.	-3.69502	0.0322225
gene8233	rna8233	7900367	.	2.05256	0.00402187	gene7346	rna7346	29769683	.	-3.70877	0.0212882
gene5263	rna5263	7895847	.	2.05255	0.00533449	gene1698	rna1698	7898188	.	-3.75257	0.0144501
gene8410	rna8410	29770023	.	2.04972	0.0120802	gene2817	rna2817	7894148	.	-3.75655	0.00198902
gene4137	rna4137	7895326	SRS30A	2.04894	0.00947114	gene3067	rna3067	7896662	.	-3.77465	0.0297488
gene4360	rna4360	7893462	.	2.04564	0.000803194	gene7023	rna7023	29769822	.	-3.91876	0.0121477
gene2955	rna2955	7894851	.	2.04551	0.047619	gene1666	rna1666	7899866	.	-3.92013	0.000689052
gene3056	rna3056	7895471	.	2.04544	0.00227751	gene288	rna288	29768844	.	-3.95103	0.0152772
gene7663	rna7663	29769224	.	2.04451	9.73099e-05	gene7336	rna7336	7897084	.	-3.97067	0.00670319
gene4164	rna4164	7893477	.	2.04278	0.0129892	gene1655	rna1655	29769566	.	-4.0403	0.00125858
gene8634	rna8634	29770351	.	2.04255	0.0252975	gene5006	rna5006	7899335	.	-4.04416	0.00767613
gene6868	rna6868	7896013	.	2.03936	0.017288	gene5939	rna5939	7896394	.	-4.09487	0.00971091
gene1772	rna1772	7896935	.	2.03505	0.00551422	gene1518	rna1518	7893705	.	-4.17888	0.00518676
gene5315	rna5315	29769691	.	2.03236	0.00985777	gene6805	rna6805	7895556	.	-4.2391	0.0160083
gene7729	rna7729	7893968	.	2.03184	0.0381211	gene1519	rna1519	29768982	.	-4.25748	5.83083e-05
gene2041	rna2041	7901133	.	2.02934	0.0149828	gene2092	rna2092	7898353	.	-4.33917	0.00263617
gene1815	rna1815	7896236	.	2.02843	0.00306098	gene6682	rna6682	29769765	.	-4.34807	0.00143096
gene7841	rna7841	7895962	.	2.02692	0.000402931	gene344	rna344	7896571	.	-4.35345	0.00851491
gene1025	rna1025	7900087	MED11	2.0265	0.0166343	gene2466	rna2466	29768833	.	-4.4028	0.014049
gene8566	rna8566	29769960	.	2.02579	0.0427898	gene26	rna26	7899988	.	-4.40746	0.00155706
gene1117	rna1117	7895215	.	2.02535	0.00382528	gene4892	rna4892	7900891	SRS44	-4.55793	0.018662
gene554	rna554	29768992	.	2.02499	0.0490085	gene5445	rna5445	29769708	AP2IX9	-4.60148	0.0114794
gene8426	rna8426	29770038	.	2.02475	0.0239253	gene585	rna585	7895292	.	-4.6385	0.00353053
gene3153	rna3153	7899048	ATPB	2.02334	0.00731917	gene200	rna200	29769649	.	-4.71159	0.00668148
gene5010	rna5010	29769585	.	2.02305	0.0429687	gene7330	rna7330	7897091	.	-4.73236	0.0201605
gene1712	rna1712	7898173	.	2.02189	0.00902478	gene8284	rna8284	7898748	.	-4.7558	0.000972652
gene7792	rna7792	7897947	.	2.02188	0.0160299	gene3170	rna3170	7899623	.	-4.75825	0.00585523
gene2097	rna2097	7898358	.	2.02108	0.0324844	gene3372	rna3372	7898773	.	-4.85147	0.00365607
gene2847	rna2847	7894453	.	2.02056	0.000295539	gene4570	rna4570	7893438	.	-5.22057	0.00497857
gene3356	rna3356	7894872	.	2.02042	0.021652	gene343	rna343	7896570	.	-5.283	0.0040246
gene5207	rna5207	7896468	.	2.01998	0.0309749	gene6705	rna6705	7895551	.	-5.3043	0.0103279
gene7164	rna7164	7900535	.	2.01938	0.00138417	gene5457	rna5457	29769714	.	-5.72776	0.0235427
gene3142	rna3142	7901077	ROP39	2.01902	0.00085471	gene3259	rna3259	7894771	.	-6.00147	0.037886
gene1923	rna1923	7899644	.	2.01878	0.000454748	gene2105	rna2105	29769177	.	-6.23978	0.0187216
gene356	rna356	7896583	.	2.01646	0.00188932	gene3102	rna3102	7895478	.	-6.34419	0.00625246
gene2080	rna2080	7901189	.	2.01631	0.00224176	gene4594	rna4594	7895872	SUB3	-6.51628	0.00914714
gene5066	rna5066	7897774	AP2IX5	2.01467	0.0178037	gene8230	rna8230	7900370	.	-7.17588	0.0165664
gene1484	rna1484	7893672	.	2.01388	0.00760667	gene2865	rna2865	7894305	.	-8.32373	0.0208169
gene2179	rna2179	7894942	.	2.01212	0.0328237	gene2819	rna2819	7894147	.	-12.6461	0.012505
gene2136	rna2136	7899680	.	2.01176	0.0117901	gene5158	rna5158	7896456	.	-31.8833	0.00128077
gene4816	rna4816	7893814	.	2.01139	0.0211094	gene2392	rna2392	7899762	SRS35A	-32.4813	0.00141532

## Sheet: KEGG_stat
MapID	MapName	Number_of_SigGenes	Genes	Sig.NotIn.KEGG	Genome.In.KEGG	Genome.NotIn.KEGG	PValue	Bonferroni	FDR
01100	Metabolic pathways	22	TGME49_225880, TGME49_232590, TGME49_233140, TGME49_239710, TGME49_240550, TGME49_243680, TGME49_246540, TGME49_249720, TGME49_251930, TGME49_252380, TGME49_253430, TGME49_253900, TGME49_261950, TGME49_266760, TGME49_270550, TGME49_272290, TGME49_277970, TGME49_284540, TGME49_285980, TGME49_294640, TGME49_314400, TGME49_318730	40	236	8082	3.00679e-17	1.53346e-15	1.53346e-15
05145	Toxoplasmosis	12	TGME49_203310, TGME49_215785, TGME49_219750, TGME49_262730, TGME49_267140, TGME49_273120, TGME49_273130, TGME49_301150, TGME49_301160, TGME49_301170, TGME49_320190, TGME49_320200	50	52	8266	5.43677e-13	2.77275e-11	1.38638e-11
03050	Proteasome	10	TGME49_216450, TGME49_239500, TGME49_242290, TGME49_254900, TGME49_258150, TGME49_277500, TGME49_278050, TGME49_280710, TGME49_287210, TGME49_290005	52	33	8285	1.15026e-11	5.86635e-10	1.95545e-10
01110	Biosynthesis of secondary metabolites	9	TGME49_239710, TGME49_243680, TGME49_253430, TGME49_253900, TGME49_266760, TGME49_270550, TGME49_272290, TGME49_285980, TGME49_314400	53	100	8218	9.8073e-07	5.00172e-05	1.25043e-05
01130	Biosynthesis of antibiotics	8	TGME49_239710, TGME49_243680, TGME49_251930, TGME49_266760, TGME49_270550, TGME49_272290, TGME49_285980, TGME49_314400	54	85	8233	4.11546e-06	0.000209889	4.19777e-05
00190	Oxidative phosphorylation	5	TGME49_240550, TGME49_246540, TGME49_249720, TGME49_261950, TGME49_284540	57	28	8290	7.84966e-05	0.00400333	0.000667221
00480	Glutathione metabolism	4	TGME49_232590, TGME49_246920, TGME49_266760, TGME49_294640	58	13	8305	0.000192197	0.00980207	0.0014003
01230	Biosynthesis of amino acids	4	TGME49_243680, TGME49_253430, TGME49_266760, TGME49_270550	58	33	8285	0.00220951	0.112685	0.0140856
00520	Amino sugar and nucleotide sugar metabolism	3	TGME49_225880, TGME49_239710, TGME49_285980	59	13	8305	0.00515046	0.262674	0.029186
00052	Galactose metabolism	2	TGME49_225880, TGME49_285980	60	5	8313	0.0429059	1	0.21882
00230	Purine metabolism	3	TGME49_225420, TGME49_285980, TGME49_294640	59	56	8262	0.0664632	1	0.308147
03410	Base excision repair	2	TGME49_270840, TGME49_320110	60	11	8307	0.0839997	1	0.356999
00020	Citrate cycle (TCA cycle)	2	TGME49_266760, TGME49_272290	60	18	8300	0.129753	1	0.505464
00010	Glycolysis / Gluconeogenesis	2	TGME49_272290, TGME49_285980	60	21	8297	0.148666	1	0.505464
04120	Ubiquitin mediated proteolysis	2	TGME49_213690, TGME49_316620	60	21	8297	0.148666	1	0.505464
03420	Nucleotide excision repair	2	TGME49_213690, TGME49_320110	60	27	8291	0.185288	1	0.573716
03030	DNA replication	2	TGME49_219700, TGME49_320110	60	28	8290	0.191239	1	0.573716
00240	Pyrimidine metabolism	2	TGME49_233140, TGME49_294640	60	42	8276	0.270198	1	0.765562
01200	Carbon metabolism	2	TGME49_266760, TGME49_272290	60	47	8271	0.296519	1	0.795919
00780	Biotin metabolism	1	TGME49_251930	61	4	8314	1	1	1
00330	Arginine and proline metabolism	1	TGME49_270550	61	5	8313	1	1	1
00970	Aminoacyl-tRNA biosynthesis	2	TGME49_202895, TGME49_315170	60	169	8149	1	1	1
00860	Porphyrin and chlorophyll metabolism	1	TGME49_253900	61	7	8311	1	1	1
04144	Endocytosis	1	TGME49_263500	61	12	8306	1	1	1
03018	RNA degradation	1	TGME49_319650	61	27	8291	1	1	1
00640	Propanoate metabolism	1	TGME49_314400	61	12	8306	1	1	1
03013	RNA transport	1	TGME49_286090	61	43	8275	1	1	1
04130	SNARE interactions in vesicular transport	1	TGME49_300240	61	6	8312	1	1	1
03440	Homologous recombination	1	TGME49_272900	61	13	8305	1	1	1
00510	N-Glycan biosynthesis	1	TGME49_277970	61	5	8313	1	1	1
04122	Sulfur relay system	1	TGME49_233200	61	6	8312	1	1	1
03010	Ribosome	1	TGME49_291850	61	73	8245	1	1	1
00620	Pyruvate metabolism	1	TGME49_272290	61	13	8305	1	1	1
00450	Selenocompound metabolism	1	TGME49_315170	61	3	8315	1	1	1
00051	Fructose and mannose metabolism	1	TGME49_239710	61	10	8308	1	1	1
00030	Pentose phosphate pathway	1	TGME49_285980	61	18	8300	1	1	1
00790	Folate biosynthesis	1	TGME49_252380	61	9	8309	1	1	1
00270	Cysteine and methionine metabolism	1	TGME49_232590	61	8	8310	1	1	1
03040	Spliceosome	1	TGME49_202770	61	72	8246	1	1	1
03008	Ribosome biogenesis in eukaryotes	1	TGME49_205500	61	39	8279	1	1	1
04146	Peroxisome	1	TGME49_266760	61	15	8303	1	1	1
00500	Starch and sucrose metabolism	1	TGME49_285980	61	9	8309	1	1	1
03430	Mismatch repair	1	TGME49_320110	61	15	8303	1	1	1
04141	Protein processing in endoplasmic reticulum	1	TGME49_213690	61	40	8278	1	1	1
00280	Valine, leucine and isoleucine degradation	1	TGME49_314400	61	10	8308	1	1	1
00061	Fatty acid biosynthesis	1	TGME49_251930	61	9	8309	1	1	1
00250	Alanine, aspartate and glutamate metabolism	1	TGME49_253430	61	8	8310	1	1	1
00300	Lysine biosynthesis	1	TGME49_243680	61	3	8315	1	1	1
01212	Fatty acid metabolism	1	TGME49_251930	61	16	8302	1	1	1
00261	Monobactam biosynthesis	1	TGME49_243680	61	3	8315	1	1	1
01210	2-Oxocarboxylic acid metabolism	1	TGME49_266760	61	8	8310	1	1	1

## Sheet: KEGG_genes
InID	MapID	MapName	PValue	Bonferroni	FDR	Feature_GID	Feature_TID	Type	Entrez_Gene_ID	Gene_Symbol	Protein_ID	Product	Group2/Group1.fc	Group2/Group1.volume	Group2/Group1.stat_results	Group2/Group1.raw.pval	Group2/Group1.bh.pval	Group2/Group1.fc.sd	Group2.mean	Group1.mean	Group2.sd	Group1.sd	N_ME49-1	N_ME49-2	N_ME49-3	N_ME49-1_day3	N_ME49-2_day3	N_ME49-3_day3	ME49-1_Read_Count	ME49-2_Read_Count	ME49-3_Read_Count	ME49-1_day3_Read_Count	ME49-2_day3_Read_Count	ME49-3_day3_Read_Count	ME49-1_FPKM	ME49-2_FPKM	ME49-3_FPKM	ME49-1_day3_FPKM	ME49-2_day3_FPKM	ME49-3_day3_FPKM
TGME49_294640	00230	Purine metabolism	0.0664632	1	0.308147	gene134	rna134	protein_coding	7900252	.	XP_002370233.1	ribonucleoside-diphosphate reductase large chain	2.59514	5.62689	7.09629	0.00831061	0.0473589	0.335806	6.35669	4.98088	0.129275	0.309926	4.65362	5.01909	5.26992	6.4538	6.20996	6.40632	1558	2709	1913	556	578	466	25.4819	31.5373	37.7091	90.2732	77.7236	88.8619
TGME49_294640	00240	Pyrimidine metabolism	0.270198	1	0.765562	gene134	rna134	protein_coding	7900252	.	XP_002370233.1	ribonucleoside-diphosphate reductase large chain	2.59514	5.62689	7.09629	0.00831061	0.0473589	0.335806	6.35669	4.98088	0.129275	0.309926	4.65362	5.01909	5.26992	6.4538	6.20996	6.40632	1558	2709	1913	556	578	466	25.4819	31.5373	37.7091	90.2732	77.7236	88.8619
TGME49_294640	00480	Glutathione metabolism	0.000192197	0.00980207	0.0014003	gene134	rna134	protein_coding	7900252	.	XP_002370233.1	ribonucleoside-diphosphate reductase large chain	2.59514	5.62689	7.09629	0.00831061	0.0473589	0.335806	6.35669	4.98088	0.129275	0.309926	4.65362	5.01909	5.26992	6.4538	6.20996	6.40632	1558	2709	1913	556	578	466	25.4819	31.5373	37.7091	90.2732	77.7236	88.8619
TGME49_294640	01100	Metabolic pathways	3.00679e-17	1.53346e-15	1.53346e-15	gene134	rna134	protein_coding	7900252	.	XP_002370233.1	ribonucleoside-diphosphate reductase large chain	2.59514	5.62689	7.09629	0.00831061	0.0473589	0.335806	6.35669	4.98088	0.129275	0.309926	4.65362	5.01909	5.26992	6.4538	6.20996	6.40632	1558	2709	1913	556	578	466	25.4819	31.5373	37.7091	90.2732	77.7236	88.8619
TGME49_252380	00790	Folate biosynthesis	1	1	1	gene860	rna860	protein_coding	7894258	.	XP_002369346.1	hypothetical protein	-2.48716	3.65061	-6.5306	0.0197498	0.070726	0.348633	3.05205	4.36656	0.34392	0.0571308	4.36711	4.30915	4.42341	3.43992	2.7843	2.93194	1534	1951	1280	67	45	38	21.1364	19.1319	21.2527	9.08827	5.1	6.01856
TGME49_252380	01100	Metabolic pathways	3.00679e-17	1.53346e-15	1.53346e-15	gene860	rna860	protein_coding	7894258	.	XP_002369346.1	hypothetical protein	-2.48716	3.65061	-6.5306	0.0197498	0.070726	0.348633	3.05205	4.36656	0.34392	0.0571308	4.36711	4.30915	4.42341	3.43992	2.7843	2.93194	1534	1951	1280	67	45	38	21.1364	19.1319	21.2527	9.08827	5.1	6.01856
TGME49_253430	00250	Alanine, aspartate and glutamate metabolism	1	1	1	gene917	rna917	protein_coding	7899886	.	XP_002369400.1	asparagine synthetase, putative	-2.28468	7.64252	-6.76428	0.0044124	0.0387154	0.30522	7.06972	8.26172	0.164025	0.257401	8.508	7.99448	8.28268	7.25898	6.96867	6.98153	22168	26301	17571	1194	1216	836	296.716	250.526	283.457	158.67	133.944	130.496
TGME49_253430	01100	Metabolic pathways	3.00679e-17	1.53346e-15	1.53346e-15	gene917	rna917	protein_coding	7899886	.	XP_002369400.1	asparagine synthetase, putative	-2.28468	7.64252	-6.76428	0.0044124	0.0387154	0.30522	7.06972	8.26172	0.164025	0.257401	8.508	7.99448	8.28268	7.25898	6.96867	6.98153	22168	26301	17571	1194	1216	836	296.716	250.526	283.457	158.67	133.944	130.496
TGME49_253430	01110	Biosynthesis of secondary metabolites	9.8073e-07	5.00172e-05	1.25043e-05	gene917	rna917	protein_coding	7899886	.	XP_002369400.1	asparagine synthetase, putative	-2.28468	7.64252	-6.76428	0.0044124	0.0387154	0.30522	7.06972	8.26172	0.164025	0.257401	8.508	7.99448	8.28268	7.25898	6.96867	6.98153	22168	26301	17571	1194	1216	836	296.716	250.526	283.457	158.67	133.944	130.496
TGME49_253430	01230	Biosynthesis of amino acids	0.00220951	0.112685	0.0140856	gene917	rna917	protein_coding	7899886	.	XP_002369400.1	asparagine synthetase, putative	-2.28468	7.64252	-6.76428	0.0044124	0.0387154	0.30522	7.06972	8.26172	0.164025	0.257401	8.508	7.99448	8.28268	7.25898	6.96867	6.98153	22168	26301	17571	1194	1216	836	296.716	250.526	283.457	158.67	133.944	130.496
TGME49_253900	00860	Porphyrin and chlorophyll metabolism	1	1	1	gene961	rna961	protein_coding	7900026	PBGS	XP_002369445.1	parasite porphobilinogen synthase PBGS	2.07278	4.89357	6.74361	0.00626033	0.0431312	0.270088	5.44752	4.39596	0.12745	0.238126	4.5424	4.52427	4.12119	5.57172	5.31705	5.45379	761	1003	458	153	148	120	23.7605	22.2929	17.2457	47.4373	38.0165	43.515
TGME49_253900	01100	Metabolic pathways	3.00679e-17	1.53346e-15	1.53346e-15	gene961	rna961	protein_coding	7900026	PBGS	XP_002369445.1	parasite porphobilinogen synthase PBGS	2.07278	4.89357	6.74361	0.00626033	0.0431312	0.270088	5.44752	4.39596	0.12745	0.238126	4.5424	4.52427	4.12119	5.57172	5.31705	5.45379	761	1003	458	153	148	120	23.7605	22.2929	17.2457	47.4373	38.0165	43.515
TGME49_253900	01110	Biosynthesis of secondary metabolites	9.8073e-07	5.00172e-05	1.25043e-05	gene961	rna961	protein_coding	7900026	PBGS	XP_002369445.1	parasite porphobilinogen synthase PBGS	2.07278	4.89357	6.74361	0.00626033	0.0431312	0.270088	5.44752	4.39596	0.12745	0.238126	4.5424	4.52427	4.12119	5.57172	5.31705	5.45379	761	1003	458	153	148	120	23.7605	22.2929	17.2457	47.4373	38.0165	43.515
TGME49_254900	03050	Proteasome	1.15026e-11	5.86635e-10	1.95545e-10	gene1068	rna1068	protein_coding	7894242	.	XP_002369544.1	proteasome subunit beta type 2, putative	2.33858	6.81096	6.17214	0.0181944	0.0673403	0.343942	7.45129	6.22566	0.332411	0.0883107	6.13966	6.22119	6.31611	7.06775	7.62999	7.65613	489	730	459	105	191	134	65.647	69.6506	74.2291	138.989	210.762	209.112
TGME49_320200	05145	Toxoplasmosis	5.43677e-13	2.77275e-11	1.38638e-11	gene1166	rna1166	protein_coding	7900832	SRS16A	XP_002369887.1	SAG-related sequence SRS16A	2.12753	2.48581	3.93502	0.0244151	0.0786366	0.479417	3.08936	2.00018	0.249705	0.409253	1.64589	1.9065	2.44815	2.84848	3.34704	3.07256	96	152	156	20	35	21	2.6501	2.98733	5.20523	5.49293	7.98064	6.79589
TGME49_320190	05145	Toxoplasmosis	5.43677e-13	2.77275e-11	1.38638e-11	gene1167	rna1167	protein_coding	7900831	SRS16B	XP_002369886.1	SAG-related sequence SRS16B	-2.90799	5.43194	-3.22923	0.0491504	0.118357	0.826016	4.71624	6.25626	0.372852	0.737077	7.05568	6.1095	5.6036	4.4535	5.14298	4.55224	2951	2224	953	51	99	46	120.788	64.7613	46.9766	20.4316	33.3289	21.7179
TGME49_320110	03030	DNA replication	0.191239	1	0.573716	gene1176	rna1176	protein_coding	7900823	PCNA2	XP_002369878.1	proliferating cell nuclear antigen PCNA2	3.22886	4.98202	5.1959	0.0230272	0.0763558	0.563703	5.89877	4.20775	0.175363	0.535732	3.58918	4.51086	4.5232	5.81435	5.78159	6.10038	432	1070	653	197	234	212	12.5152	22.0933	22.8142	56.5079	55.7124	71.5359
TGME49_320110	03410	Base excision repair	0.0839997	1	0.356999	gene1176	rna1176	protein_coding	7900823	PCNA2	XP_002369878.1	proliferating cell nuclear antigen PCNA2	3.22886	4.98202	5.1959	0.0230272	0.0763558	0.563703	5.89877	4.20775	0.175363	0.535732	3.58918	4.51086	4.5232	5.81435	5.78159	6.10038	432	1070	653	197	234	212	12.5152	22.0933	22.8142	56.5079	55.7124	71.5359
TGME49_320110	03420	Nucleotide excision repair	0.185288	1	0.573716	gene1176	rna1176	protein_coding	7900823	PCNA2	XP_002369878.1	proliferating cell nuclear antigen PCNA2	3.22886	4.98202	5.1959	0.0230272	0.0763558	0.563703	5.89877	4.20775	0.175363	0.535732	3.58918	4.51086	4.5232	5.81435	5.78159	6.10038	432	1070	653	197	234	212	12.5152	22.0933	22.8142	56.5079	55.7124	71.5359
TGME49_320110	03430	Mismatch repair	1	1	1	gene1176	rna1176	protein_coding	7900823	PCNA2	XP_002369878.1	proliferating cell nuclear antigen PCNA2	3.22886	4.98202	5.1959	0.0230272	0.0763558	0.563703	5.89877	4.20775	0.175363	0.535732	3.58918	4.51086	4.5232	5.81435	5.78159	6.10038	432	1070	653	197	234	212	12.5152	22.0933	22.8142	56.5079	55.7124	71.5359
TGME49_319650	03018	RNA degradation	1	1	1	gene1219	rna1219	protein_coding	7901262	.	XP_002369842.1	3' exoribonuclease family, domain 1 domain-containing protein	-2.21776	4.82231	-24.0581	2.08623e-05	0.0169684	0.0827292	4.28187	5.43097	0.0624817	0.0542232	5.42778	5.48672	5.37842	4.21954	4.28156	4.3445	1471	2121	1179	61	72	56	42.1173	43.2234	40.6846	17.2327	16.961	18.5919
TGME49_318730	01100	Metabolic pathways	3.00679e-17	1.53346e-15	1.53346e-15	gene1252	rna1252	protein_coding	7901231	.	XP_002369811.1	glycosyl transferase	2.57624	4.2894	7.73844	0.00375448	0.0372478	0.30558	5.02601	3.66075	0.149977	0.266244	3.35448	3.79069	3.83707	4.94916	4.93004	5.19884	484	852	538	137	156	141	10.6427	13.3467	14.2811	29.9085	28.2354	36.2222
TGME49_301150	05145	Toxoplasmosis	5.43677e-13	2.77275e-11	1.38638e-11	gene1400	rna1400	protein_coding	7896729	SRS19B	XP_002371637.1	SAG-related sequence SRS19B	2.96987	1.93925	4.96686	0.00919351	0.0489734	0.547632	2.87738	1.30698	0.330754	0.436466	0.830288	1.68701	1.40365	3.0685	2.49546	3.06819	15	52	24	11	8	9	0.948218	2.39026	1.8426	6.71021	3.9795	6.76956
TGME49_301160	05145	Toxoplasmosis	5.43677e-13	2.77275e-11	1.38638e-11	gene1401	rna1401	protein_coding	7896730	SRS19C	XP_002371638.1	SAG-related sequence SRS19C	2.4626	5.03067	4.63265	0.0316591	0.0905781	0.48611	5.72259	4.42241	0.138972	0.465821	3.88685	4.73346	4.64692	5.56257	5.81301	5.79219	286	671	381	88	130	90	15.4554	25.7828	24.771	47.001	57.7653	56.453
TGME49_301170	05145	Toxoplasmosis	5.43677e-13	2.77275e-11	1.38638e-11	gene1402	rna1402	protein_coding	7896731	SRS19D	XP_002371639.1	SAG-related sequence SRS19D	4.53958	4.23256	6.64816	0.00460256	0.0391376	0.568624	5.46226	3.2797	0.307055	0.478592	2.72866	3.51885	3.59158	5.3381	5.81195	5.23672	139	313	204	82	143	65	6.77349	10.9096	12.0227	39.4571	57.5955	37.0702
TGME49_213690	03420	Nucleotide excision repair	0.185288	1	0.573716	gene1609	rna1609	protein_coding	7898938	.	XP_002371106.1	ring box protein 1 family protein	2.14427	4.75096	8.68729	0.00130464	0.028659	0.219412	5.33296	4.23248	0.174504	0.133004	4.15693	4.15445	4.38605	5.29723	5.52257	5.17909	500	646	463	104	148	82	18.6351	17.1522	20.7888	38.3809	45.1917	35.555
TGME49_213690	04120	Ubiquitin mediated proteolysis	0.148666	1	0.505464	gene1609	rna1609	protein_coding	7898938	.	XP_002371106.1	ring box protein 1 family protein	2.14427	4.75096	8.68729	0.00130464	0.028659	0.219412	5.33296	4.23248	0.174504	0.133004	4.15693	4.15445	4.38605	5.29723	5.52257	5.17909	500	646	463	104	148	82	18.6351	17.1522	20.7888	38.3809	45.1917	35.555
TGME49_213690	04141	Protein processing in endoplasmic reticulum	1	1	1	gene1609	rna1609	protein_coding	7898938	.	XP_002371106.1	ring box protein 1 family protein	2.14427	4.75096	8.68729	0.00130464	0.028659	0.219412	5.33296	4.23248	0.174504	0.133004	4.15693	4.15445	4.38605	5.29723	5.52257	5.17909	500	646	463	104	148	82	18.6351	17.1522	20.7888	38.3809	45.1917	35.555
TGME49_287210	03050	Proteasome	1.15026e-11	5.86635e-10	1.95545e-10	gene1648	rna1648	protein_coding	7896203	.	XP_002369317.1	proteasome subunit alpha2, protease of the acylase family and NTN hydrolase fold, putative	2.31464	5.64346	15.8638	0.0015359	0.0306549	0.132197	6.28123	5.07045	0.0427542	0.125092	4.92617	5.14862	5.13655	6.23191	6.30404	6.30775	1671	2639	1571	433	554	387	30.4951	34.2838	34.5644	78.4075	83.1967	82.3576
TGME49_286090	03013	RNA transport	1	1	1	gene1723	rna1723	protein_coding	7898162	.	XP_002369246.1	translation initiation factor SUI1, putative	-2.54502	7.42828	-17.2227	0.000961595	0.0276795	0.135533	6.78494	8.13262	0.126319	0.0491207	8.18934	8.10426	8.10426	6.92423	6.75277	6.67781	14057	20618	11597	688	761	496	258.666	270.009	257.212	125.629	115.17	106.488
TGME49_285980	00010	Glycolysis / Gluconeogenesis	0.148666	1	0.505464	gene1734	rna1734	protein_coding	7898150	GPM1	XP_018637797.1	glucosephosphate-mutase GPM1	-2.05785	6.73816	-14.3816	0.000140553	0.0172077	0.12539	6.23768	7.27881	0.0853619	0.0918473	7.38419	7.23645	7.21578	6.27764	6.29572	6.13966	5415	7276	4006	283	351	219	155.241	148.449	138.402	80.433	82.6802	72.9562
TGME49_285980	00030	Pentose phosphate pathway	1	1	1	gene1734	rna1734	protein_coding	7898150	GPM1	XP_018637797.1	glucosephosphate-mutase GPM1	-2.05785	6.73816	-14.3816	0.000140553	0.0172077	0.12539	6.23768	7.27881	0.0853619	0.0918473	7.38419	7.23645	7.21578	6.27764	6.29572	6.13966	5415	7276	4006	283	351	219	155.241	148.449	138.402	80.433	82.6802	72.9562
TGME49_285980	00052	Galactose metabolism	0.0429059	1	0.21882	gene1734	rna1734	protein_coding	7898150	GPM1	XP_018637797.1	glucosephosphate-mutase GPM1	-2.05785	6.73816	-14.3816	0.000140553	0.0172077	0.12539	6.23768	7.27881	0.0853619	0.0918473	7.38419	7.23645	7.21578	6.27764	6.29572	6.13966	5415	7276	4006	283	351	219	155.241	148.449	138.402	80.433	82.6802	72.9562
TGME49_285980	00230	Purine metabolism	0.0664632	1	0.308147	gene1734	rna1734	protein_coding	7898150	GPM1	XP_018637797.1	glucosephosphate-mutase GPM1	-2.05785	6.73816	-14.3816	0.000140553	0.0172077	0.12539	6.23768	7.27881	0.0853619	0.0918473	7.38419	7.23645	7.21578	6.27764	6.29572	6.13966	5415	7276	4006	283	351	219	155.241	148.449	138.402	80.433	82.6802	72.9562
TGME49_285980	00500	Starch and sucrose metabolism	1	1	1	gene1734	rna1734	protein_coding	7898150	GPM1	XP_018637797.1	glucosephosphate-mutase GPM1	-2.05785	6.73816	-14.3816	0.000140553	0.0172077	0.12539	6.23768	7.27881	0.0853619	0.0918473	7.38419	7.23645	7.21578	6.27764	6.29572	6.13966	5415	7276	4006	283	351	219	155.241	148.449	138.402	80.433	82.6802	72.9562
TGME49_285980	00520	Amino sugar and nucleotide sugar metabolism	0.00515046	0.262674	0.029186	gene1734	rna1734	protein_coding	7898150	GPM1	XP_018637797.1	glucosephosphate-mutase GPM1	-2.05785	6.73816	-14.3816	0.000140553	0.0172077	0.12539	6.23768	7.27881	0.0853619	0.0918473	7.38419	7.23645	7.21578	6.27764	6.29572	6.13966	5415	7276	4006	283	351	219	155.241	148.449	138.402	80.433	82.6802	72.9562
TGME49_285980	01100	Metabolic pathways	3.00679e-17	1.53346e-15	1.53346e-15	gene1734	rna1734	protein_coding	7898150	GPM1	XP_018637797.1	glucosephosphate-mutase GPM1	-2.05785	6.73816	-14.3816	0.000140553	0.0172077	0.12539	6.23768	7.27881	0.0853619	0.0918473	7.38419	7.23645	7.21578	6.27764	6.29572	6.13966	5415	7276	4006	283	351	219	155.241	148.449	138.402	80.433	82.6802	72.9562
TGME49_285980	01110	Biosynthesis of secondary metabolites	9.8073e-07	5.00172e-05	1.25043e-05	gene1734	rna1734	protein_coding	7898150	GPM1	XP_018637797.1	glucosephosphate-mutase GPM1	-2.05785	6.73816	-14.3816	0.000140553	0.0172077	0.12539	6.23768	7.27881	0.0853619	0.0918473	7.38419	7.23645	7.21578	6.27764	6.29572	6.13966	5415	7276	4006	283	351	219	155.241	148.449	138.402	80.433	82.6802	72.9562
TGME49_285980	01130	Biosynthesis of antibiotics	4.11546e-06	0.000209889	4.19777e-05	gene1734	rna1734	protein_coding	7898150	GPM1	XP_018637797.1	glucosephosphate-mutase GPM1	-2.05785	6.73816	-14.3816	0.000140553	0.0172077	0.12539	6.23768	7.27881	0.0853619	0.0918473	7.38419	7.23645	7.21578	6.27764	6.29572	6.13966	5415	7276	4006	283	351	219	155.241	148.449	138.402	80.433	82.6802	72.9562
TGME49_284540	00190	Oxidative phosphorylation	7.84966e-05	0.00400333	0.000667221	gene1815	rna1815	protein_coding	7896236	.	XP_002369152.1	ATP synthase F1, delta subunit protein	2.02843	6.37898	7.53198	0.00306098	0.0353376	0.234642	6.90953	5.88917	0.197365	0.126902	5.75905	6.01259	5.89587	6.91719	7.10296	6.70845	877	1437	791	213	300	159	51.8699	60.4906	56.3688	125.066	145.908	109.731
TGME49_284540	01100	Metabolic pathways	3.00679e-17	1.53346e-15	1.53346e-15	gene1815	rna1815	protein_coding	7896236	.	XP_002369152.1	ATP synthase F1, delta subunit protein	2.02843	6.37898	7.53198	0.00306098	0.0353376	0.234642	6.90953	5.88917	0.197365	0.126902	5.75905	6.01259	5.89587	6.91719	7.10296	6.70845	877	1437	791	213	300	159	51.8699	60.4906	56.3688	125.066	145.908	109.731
TGME49_239500	03050	Proteasome	1.15026e-11	5.86635e-10	1.95545e-10	gene1963	rna1963	protein_coding	7894922	.	XP_002366589.1	proteasome subunit alpha type, putative	2.17979	6.33251	6.06607	0.00394752	0.0377432	0.32099	6.9195	5.79531	0.211312	0.241624	5.51679	5.92043	5.94872	6.71606	7.13789	6.90456	1109	1990	1203	268	457	263	44.6426	57.0096	58.3488	107.024	151.385	123.485
TGME49_239710	00051	Fructose and mannose metabolism	1	1	1	gene1984	rna1984	protein_coding	7899703	.	XP_002366610.1	phosphomannomutase	2.7082	3.79551	5.06797	0.0188931	0.068933	0.491229	4.58162	3.14429	0.193356	0.451575	2.62809	3.46621	3.33856	4.78047	4.57011	4.39428	145	339	191	61	60	38	6.2869	10.4989	10.0308	26.244	21.3525	19.3205
TGME49_239710	00520	Amino sugar and nucleotide sugar metabolism	0.00515046	0.262674	0.029186	gene1984	rna1984	protein_coding	7899703	.	XP_002366610.1	phosphomannomutase	2.7082	3.79551	5.06797	0.0188931	0.068933	0.491229	4.58162	3.14429	0.193356	0.451575	2.62809	3.46621	3.33856	4.78047	4.57011	4.39428	145	339	191	61	60	38	6.2869	10.4989	10.0308	26.244	21.3525	19.3205
TGME49_239710	01100	Metabolic pathways	3.00679e-17	1.53346e-15	1.53346e-15	gene1984	rna1984	protein_coding	7899703	.	XP_002366610.1	phosphomannomutase	2.7082	3.79551	5.06797	0.0188931	0.068933	0.491229	4.58162	3.14429	0.193356	0.451575	2.62809	3.46621	3.33856	4.78047	4.57011	4.39428	145	339	191	61	60	38	6.2869	10.4989	10.0308	26.244	21.3525	19.3205
TGME49_239710	01110	Biosynthesis of secondary metabolites	9.8073e-07	5.00172e-05	1.25043e-05	gene1984	rna1984	protein_coding	7899703	.	XP_002366610.1	phosphomannomutase	2.7082	3.79551	5.06797	0.0188931	0.068933	0.491229	4.58162	3.14429	0.193356	0.451575	2.62809	3.46621	3.33856	4.78047	4.57011	4.39428	145	339	191	61	60	38	6.2869	10.4989	10.0308	26.244	21.3525	19.3205
TGME49_239710	01130	Biosynthesis of antibiotics	4.11546e-06	0.000209889	4.19777e-05	gene1984	rna1984	protein_coding	7899703	.	XP_002366610.1	phosphomannomutase	2.7082	3.79551	5.06797	0.0188931	0.068933	0.491229	4.58162	3.14429	0.193356	0.451575	2.62809	3.46621	3.33856	4.78047	4.57011	4.39428	145	339	191	61	60	38	6.2869	10.4989	10.0308	26.244	21.3525	19.3205
TGME49_240550	00190	Oxidative phosphorylation	7.84966e-05	0.00400333	0.000667221	gene2052	rna2052	protein_coding	7898268	.	XP_002366674.1	copper chaperone COX17-1, putative	2.54721	5.11958	4.96025	0.0229321	0.0762232	0.471023	5.83828	4.48936	0.441296	0.164683	4.40707	4.67897	4.38204	5.99099	6.18293	5.34091	269	433	213	81	115	43	21.7283	24.8628	20.7273	64.9323	76.1832	40.0397
TGME49_240550	01100	Metabolic pathways	3.00679e-17	1.53346e-15	1.53346e-15	gene2052	rna2052	protein_coding	7898268	.	XP_002366674.1	copper chaperone COX17-1, putative	2.54721	5.11958	4.96025	0.0229321	0.0762232	0.471023	5.83828	4.48936	0.441296	0.164683	4.40707	4.67897	4.38204	5.99099	6.18293	5.34091	269	433	213	81	115	43	21.7283	24.8628	20.7273	64.9323	76.1832	40.0397
TGME49_242290	03050	Proteasome	1.15026e-11	5.86635e-10	1.95545e-10	gene2136	rna2136	protein_coding	7899680	.	XP_002366759.1	proteasome subunit alpha1, putative	2.01176	6.42398	7.54775	0.0117901	0.0539615	0.23142	6.94797	5.93951	0.0587709	0.223833	5.68115	6.075	6.06237	6.96027	6.99961	6.88402	1309	2357	1396	348	442	279	49.1916	63.0277	63.2154	129.615	136.743	122.097
TGME49_243680	00261	Monobactam biosynthesis	1	1	1	gene2244	rna2244	protein_coding	7894933	.	XP_002366867.1	dihydrodipicolinate reductase	-2.03816	6.17507	-13.6025	0.000249469	0.0227993	0.130806	5.68276	6.71003	0.0797062	0.103716	6.64617	6.8297	6.65423	5.76403	5.67954	5.60472	2657	4390	2255	157	177	120	93.0306	109.386	95.1442	54.4541	50.9349	48.8943
TGME49_243680	00300	Lysine biosynthesis	1	1	1	gene2244	rna2244	protein_coding	7894933	.	XP_002366867.1	dihydrodipicolinate reductase	-2.03816	6.17507	-13.6025	0.000249469	0.0227993	0.130806	5.68276	6.71003	0.0797062	0.103716	6.64617	6.8297	6.65423	5.76403	5.67954	5.60472	2657	4390	2255	157	177	120	93.0306	109.386	95.1442	54.4541	50.9349	48.8943
TGME49_243680	01100	Metabolic pathways	3.00679e-17	1.53346e-15	1.53346e-15	gene2244	rna2244	protein_coding	7894933	.	XP_002366867.1	dihydrodipicolinate reductase	-2.03816	6.17507	-13.6025	0.000249469	0.0227993	0.130806	5.68276	6.71003	0.0797062	0.103716	6.64617	6.8297	6.65423	5.76403	5.67954	5.60472	2657	4390	2255	157	177	120	93.0306	109.386	95.1442	54.4541	50.9349	48.8943
TGME49_243680	01110	Biosynthesis of secondary metabolites	9.8073e-07	5.00172e-05	1.25043e-05	gene2244	rna2244	protein_coding	7894933	.	XP_002366867.1	dihydrodipicolinate reductase	-2.03816	6.17507	-13.6025	0.000249469	0.0227993	0.130806	5.68276	6.71003	0.0797062	0.103716	6.64617	6.8297	6.65423	5.76403	5.67954	5.60472	2657	4390	2255	157	177	120	93.0306	109.386	95.1442	54.4541	50.9349	48.8943
TGME49_243680	01130	Biosynthesis of antibiotics	4.11546e-06	0.000209889	4.19777e-05	gene2244	rna2244	protein_coding	7894933	.	XP_002366867.1	dihydrodipicolinate reductase	-2.03816	6.17507	-13.6025	0.000249469	0.0227993	0.130806	5.68276	6.71003	0.0797062	0.103716	6.64617	6.8297	6.65423	5.76403	5.67954	5.60472	2657	4390	2255	157	177	120	93.0306	109.386	95.1442	54.4541	50.9349	48.8943
TGME49_243680	01230	Biosynthesis of amino acids	0.00220951	0.112685	0.0140856	gene2244	rna2244	protein_coding	7894933	.	XP_002366867.1	dihydrodipicolinate reductase	-2.03816	6.17507	-13.6025	0.000249469	0.0227993	0.130806	5.68276	6.71003	0.0797062	0.103716	6.64617	6.8297	6.65423	5.76403	5.67954	5.60472	2657	4390	2255	157	177	120	93.0306	109.386	95.1442	54.4541	50.9349	48.8943
TGME49_280710	03050	Proteasome	1.15026e-11	5.86635e-10	1.95545e-10	gene2381	rna2381	protein_coding	7899776	.	XP_002371465.1	20S proteasome subunit beta 7, putative	2.18085	7.05348	5.3554	0.0262281	0.0816425	0.363813	7.63832	6.51343	0.0837983	0.354031	6.11278	6.64342	6.78409	7.73482	7.59613	7.584	952	1975	1272	323	365	257	64.1015	94.6465	103.227	215.642	202.204	201.86
TGME49_205500	03008	Ribosome biogenesis in eukaryotes	1	1	1	gene2511	rna2511	protein_coding	7894400	.	XP_002367781.1	hypothetical protein	-2.02337	4.8327	-6.44779	0.0199647	0.0710977	0.27313	4.35098	5.36775	0.269029	0.0471525	5.41743	5.32362	5.36219	4.41829	4.05469	4.57997	2523	3284	2010	121	104	114	41.9352	38.8357	40.2527	19.9214	14.0997	22.0432
TGME49_203310	05145	Toxoplasmosis	5.43677e-13	2.77275e-11	1.38638e-11	gene2686	rna2686	protein_coding	7894037	GRA7	XP_002367613.1	dense granule protein GRA7	-2.33869	10.3239	-5.5137	0.0310596	0.0896088	0.385037	9.72926	10.955	0.384625	0.0178071	10.9447	10.9447	10.9755	9.97955	9.92184	9.28638	107883	174127	91184	7768	9405	4138	1600.57	1838.45	1630.54	1144.73	1148.26	716.279
TGME49_202895	00970	Aminoacyl-tRNA biosynthesis	1	1	1	gene2727	rna2727	tRNA	7894142	.	.	tRNA-Met	2.94748	1.13907	4.37651	0.0400874	0.105719	0.617183	2.16014	0.600652	0.601053	0.140178	0.563555	0.482754	0.755648	2.05872	1.61624	2.80545	1	1	1	1	1	1	0.576369	0.404432	0.658826	2.78675	1.76942	5.36041
TGME49_202770	03040	Spliceosome	1	1	1	gene2740	rna2740	protein_coding	7897499	.	XP_018637384.1	RNA recognition motif-containing protein	-3.57548	6.75868	-31.2235	0.000275608	0.0227993	0.101966	5.90181	7.73995	0.033691	0.0962395	7.84977	7.69975	7.67032	5.88055	5.94066	5.88423	16265	21978	12633	468	600	403	209.339	201.302	195.968	59.8211	63.5308	60.5119
TGME49_263500	04144	Endocytosis	1	1	1	gene3008	rna3008	protein_coding	7897250	.	XP_018637165.1	vacuolar protein sorting-associated protein 26, putative	2.58462	5.14765	6.31101	0.00358477	0.0370214	0.375982	5.878	4.50805	0.240818	0.288736	4.28864	4.40036	4.83515	5.92285	5.61791	6.09324	287	413	332	90	85	88	20.0395	20.4901	27.9516	61.9602	48.3869	71.1849
TGME49_262730	05145	Toxoplasmosis	5.43677e-13	2.77275e-11	1.38638e-11	gene3090	rna3090	protein_coding	7894782	ROP16	XP_002365373.1	rhoptry protein ROP16	2.55432	6.75565	9.36428	0.00439525	0.0387154	0.250244	7.4659	6.11297	0.0925372	0.232506	5.85464	6.17881	6.30545	7.44255	7.56788	7.38729	2122	3696	2386	697	945	576	54.4335	67.4651	73.7667	177.596	199.328	172.216
TGME49_261950	00190	Oxidative phosphorylation	7.84966e-05	0.00400333	0.000667221	gene3153	rna3153	protein_coding	7899048	ATPB	XP_002365317.1	ATP synthase beta subunit ATP-B	2.02334	6.96976	7.50252	0.00731917	0.0453892	0.234728	7.49664	6.4799	0.0895488	0.216975	6.2295	6.61225	6.59795	7.53309	7.39462	7.56223	2271	4228	2441	609	695	549	70.2435	93.049	90.9753	186.894	176.822	198.092
TGME49_261950	01100	Metabolic pathways	3.00679e-17	1.53346e-15	1.53346e-15	gene3153	rna3153	protein_coding	7899048	ATPB	XP_002365317.1	ATP synthase beta subunit ATP-B	2.02334	6.96976	7.50252	0.00731917	0.0453892	0.234728	7.49664	6.4799	0.0895488	0.216975	6.2295	6.61225	6.59795	7.53309	7.39462	7.56223	2271	4228	2441	609	695	549	70.2435	93.049	90.9753	186.894	176.822	198.092
TGME49_258150	03050	Proteasome	1.15026e-11	5.86635e-10	1.95545e-10	gene3438	rna3438	protein_coding	7895514	.	XP_018637003.1	proteasome subunit alpha type 7, putative	2.13452	6.0123	5.55123	0.0266988	0.082347	0.341315	6.58408	5.49017	0.0617935	0.335674	5.10527	5.7222	5.64303	6.63479	6.51525	6.60219	863	1772	1005	258	296	219	34.2979	50.1584	48.1358	101.559	96.589	101.248
TGME49_232590	00270	Cysteine and methionine metabolism	1	1	1	gene3927	rna3927	protein_coding	7898887	.	XP_002368128.1	glutamate-cysteine ligase, catalytic subunit domain-containing protein	-3.20732	4.84523	-5.98779	0.010506	0.0516281	0.48636	4.07694	5.75831	0.438425	0.210545	5.98273	5.56513	5.72708	3.75406	3.9007	4.57606	3151	3432	2271	64	82	102	58.7547	45.5355	51.0327	11.8041	12.5394	21.9785
TGME49_232590	00480	Glutathione metabolism	0.000192197	0.00980207	0.0014003	gene3927	rna3927	protein_coding	7898887	.	XP_002368128.1	glutamate-cysteine ligase, catalytic subunit domain-containing protein	-3.20732	4.84523	-5.98779	0.010506	0.0516281	0.48636	4.07694	5.75831	0.438425	0.210545	5.98273	5.56513	5.72708	3.75406	3.9007	4.57606	3151	3432	2271	64	82	102	58.7547	45.5355	51.0327	11.8041	12.5394	21.9785
TGME49_232590	01100	Metabolic pathways	3.00679e-17	1.53346e-15	1.53346e-15	gene3927	rna3927	protein_coding	7898887	.	XP_002368128.1	glutamate-cysteine ligase, catalytic subunit domain-containing protein	-3.20732	4.84523	-5.98779	0.010506	0.0516281	0.48636	4.07694	5.75831	0.438425	0.210545	5.98273	5.56513	5.72708	3.75406	3.9007	4.57606	3151	3432	2271	64	82	102	58.7547	45.5355	51.0327	11.8041	12.5394	21.9785
TGME49_233140	00240	Pyrimidine metabolism	0.270198	1	0.765562	gene3972	rna3972	protein_coding	7899784	.	XP_002368173.1	deoxyuridine 5'-triphosphate nucleotidohydrolase, putative	2.29251	6.91672	6.04343	0.0124852	0.0554294	0.343041	7.54103	6.3441	0.132293	0.316505	6.00283	6.40147	6.62799	7.4208	7.68275	7.51953	641	1196	828	191	287	180	59.4247	78.8679	92.52	175.416	218.536	194.513
TGME49_233140	01100	Metabolic pathways	3.00679e-17	1.53346e-15	1.53346e-15	gene3972	rna3972	protein_coding	7899784	.	XP_002368173.1	deoxyuridine 5'-triphosphate nucleotidohydrolase, putative	2.29251	6.91672	6.04343	0.0124852	0.0554294	0.343041	7.54103	6.3441	0.132293	0.316505	6.00283	6.40147	6.62799	7.4208	7.68275	7.51953	641	1196	828	191	287	180	59.4247	78.8679	92.52	175.416	218.536	194.513
TGME49_233200	04122	Sulfur relay system	1	1	1	gene3980	rna3980	protein_coding	7899803	.	XP_002368179.1	ubiquitin related modifier protein	2.39472	4.92615	3.3719	0.028781	0.0854012	0.647153	5.59619	4.33634	0.425621	0.487498	4.22333	4.87041	3.91526	5.9633	5.69562	5.12966	230	474	150	77	76	35	19.33	28.3429	15.1476	63.8735	52.1054	34.26
TGME49_273130	05145	Toxoplasmosis	5.43677e-13	2.77275e-11	1.38638e-11	gene4137	rna4137	protein_coding	7895326	SRS30A	XP_002365925.1	SAG-related sequence SRS30A	2.04894	5.30054	6.56862	0.00947114	0.0495694	0.272881	5.84317	4.8083	0.109285	0.250042	4.58096	5.07611	4.76783	5.71707	5.90207	5.91038	382	722	348	83	119	84	24.3582	32.7965	26.7387	52.4279	62.1273	62.296
TGME49_273120	05145	Toxoplasmosis	5.43677e-13	2.77275e-11	1.38638e-11	gene4138	rna4138	protein_coding	7895325	SRS30C	XP_002365924.1	SAG-related sequence SRS30C	4.44172	4.46746	9.60609	0.0100188	0.050663	0.387863	5.67066	3.51955	0.0378767	0.386009	3.15549	3.47887	3.92428	5.66796	5.70982	5.63421	143	230	195	79	99	66	9.24641	10.5896	15.2281	50.8742	52.4949	49.9316
TGME49_272900	03440	Homologous recombination	1	1	1	gene4153	rna4153	protein_coding	7893468	.	XP_002365912.1	DNA repair protein RAD51, putative	2.34856	4.29331	5.32653	0.0220975	0.0748438	0.400542	4.95315	3.72137	0.122443	0.381368	3.28102	3.94502	3.93807	4.84807	4.92376	5.08761	224	460	282	62	76	63	10.1359	14.8288	15.3575	27.7604	28.1051	33.0826
TGME49_272290	00010	Glycolysis / Gluconeogenesis	0.148666	1	0.505464	gene4202	rna4202	protein_coding	7895049	PDHE1B	XP_002365862.1	pyruvate dehydrogenase complex subunit PD-HE1Beta	2.84095	4.37092	4.87932	0.0288381	0.0854863	0.534729	5.18853	3.68215	0.14838	0.51373	3.09657	3.89287	4.05703	5.25815	5.01814	5.28929	202	459	314	86	84	76	8.8512	14.3086	16.588	37.4511	30.2606	38.5271
TGME49_272290	00020	Citrate cycle (TCA cycle)	0.129753	1	0.505464	gene4202	rna4202	protein_coding	7895049	PDHE1B	XP_002365862.1	pyruvate dehydrogenase complex subunit PD-HE1Beta	2.84095	4.37092	4.87932	0.0288381	0.0854863	0.534729	5.18853	3.68215	0.14838	0.51373	3.09657	3.89287	4.05703	5.25815	5.01814	5.28929	202	459	314	86	84	76	8.8512	14.3086	16.588	37.4511	30.2606	38.5271
TGME49_272290	00620	Pyruvate metabolism	1	1	1	gene4202	rna4202	protein_coding	7895049	PDHE1B	XP_002365862.1	pyruvate dehydrogenase complex subunit PD-HE1Beta	2.84095	4.37092	4.87932	0.0288381	0.0854863	0.534729	5.18853	3.68215	0.14838	0.51373	3.09657	3.89287	4.05703	5.25815	5.01814	5.28929	202	459	314	86	84	76	8.8512	14.3086	16.588	37.4511	30.2606	38.5271
TGME49_272290	01100	Metabolic pathways	3.00679e-17	1.53346e-15	1.53346e-15	gene4202	rna4202	protein_coding	7895049	PDHE1B	XP_002365862.1	pyruvate dehydrogenase complex subunit PD-HE1Beta	2.84095	4.37092	4.87932	0.0288381	0.0854863	0.534729	5.18853	3.68215	0.14838	0.51373	3.09657	3.89287	4.05703	5.25815	5.01814	5.28929	202	459	314	86	84	76	8.8512	14.3086	16.588	37.4511	30.2606	38.5271
TGME49_272290	01110	Biosynthesis of secondary metabolites	9.8073e-07	5.00172e-05	1.25043e-05	gene4202	rna4202	protein_coding	7895049	PDHE1B	XP_002365862.1	pyruvate dehydrogenase complex subunit PD-HE1Beta	2.84095	4.37092	4.87932	0.0288381	0.0854863	0.534729	5.18853	3.68215	0.14838	0.51373	3.09657	3.89287	4.05703	5.25815	5.01814	5.28929	202	459	314	86	84	76	8.8512	14.3086	16.588	37.4511	30.2606	38.5271
TGME49_272290	01130	Biosynthesis of antibiotics	4.11546e-06	0.000209889	4.19777e-05	gene4202	rna4202	protein_coding	7895049	PDHE1B	XP_002365862.1	pyruvate dehydrogenase complex subunit PD-HE1Beta	2.84095	4.37092	4.87932	0.0288381	0.0854863	0.534729	5.18853	3.68215	0.14838	0.51373	3.09657	3.89287	4.05703	5.25815	5.01814	5.28929	202	459	314	86	84	76	8.8512	14.3086	16.588	37.4511	30.2606	38.5271
TGME49_272290	01200	Carbon metabolism	0.296519	1	0.795919	gene4202	rna4202	protein_coding	7895049	PDHE1B	XP_002365862.1	pyruvate dehydrogenase complex subunit PD-HE1Beta	2.84095	4.37092	4.87932	0.0288381	0.0854863	0.534729	5.18853	3.68215	0.14838	0.51373	3.09657	3.89287	4.05703	5.25815	5.01814	5.28929	202	459	314	86	84	76	8.8512	14.3086	16.588	37.4511	30.2606	38.5271
TGME49_270840	03410	Base excision repair	0.0839997	1	0.356999	gene4322	rna4322	protein_coding	7893449	.	XP_002365750.1	poly(ADP-ribose) polymerase catalytic domain-containing protein	2.63438	3.9588	31.3114	0.000905043	0.0276795	0.0773032	4.71872	3.32126	0.00791513	0.0768969	3.32123	3.39817	3.24438	4.72706	4.71779	4.71132	409	548	310	100	115	84	10.4031	9.90654	9.47964	25.2062	24.0496	24.7046
TGME49_270550	00330	Arginine and proline metabolism	1	1	1	gene4351	rna4351	protein_coding	7897273	.	XP_002365721.1	gamma-glutamyl phosphate reductase, putative	2.06525	3.91768	6.2972	0.0114531	0.053519	0.28779	4.47562	3.4293	0.26606	0.109705	3.32011	3.53951	3.42828	4.44144	4.75711	4.2283	203	304	175	40	59	29	10.3969	11.0521	10.7859	20.295	24.8402	17.0345
TGME49_270550	01100	Metabolic pathways	3.00679e-17	1.53346e-15	1.53346e-15	gene4351	rna4351	protein_coding	7897273	.	XP_002365721.1	gamma-glutamyl phosphate reductase, putative	2.06525	3.91768	6.2972	0.0114531	0.053519	0.28779	4.47562	3.4293	0.26606	0.109705	3.32011	3.53951	3.42828	4.44144	4.75711	4.2283	203	304	175	40	59	29	10.3969	11.0521	10.7859	20.295	24.8402	17.0345
TGME49_270550	01110	Biosynthesis of secondary metabolites	9.8073e-07	5.00172e-05	1.25043e-05	gene4351	rna4351	protein_coding	7897273	.	XP_002365721.1	gamma-glutamyl phosphate reductase, putative	2.06525	3.91768	6.2972	0.0114531	0.053519	0.28779	4.47562	3.4293	0.26606	0.109705	3.32011	3.53951	3.42828	4.44144	4.75711	4.2283	203	304	175	40	59	29	10.3969	11.0521	10.7859	20.295	24.8402	17.0345
TGME49_270550	01130	Biosynthesis of antibiotics	4.11546e-06	0.000209889	4.19777e-05	gene4351	rna4351	protein_coding	7897273	.	XP_002365721.1	gamma-glutamyl phosphate reductase, putative	2.06525	3.91768	6.2972	0.0114531	0.053519	0.28779	4.47562	3.4293	0.26606	0.109705	3.32011	3.53951	3.42828	4.44144	4.75711	4.2283	203	304	175	40	59	29	10.3969	11.0521	10.7859	20.295	24.8402	17.0345
TGME49_270550	01230	Biosynthesis of amino acids	0.00220951	0.112685	0.0140856	gene4351	rna4351	protein_coding	7897273	.	XP_002365721.1	gamma-glutamyl phosphate reductase, putative	2.06525	3.91768	6.2972	0.0114531	0.053519	0.28779	4.47562	3.4293	0.26606	0.109705	3.32011	3.53951	3.42828	4.44144	4.75711	4.2283	203	304	175	40	59	29	10.3969	11.0521	10.7859	20.295	24.8402	17.0345
TGME49_267140	05145	Toxoplasmosis	5.43677e-13	2.77275e-11	1.38638e-11	gene4694	rna4694	protein_coding	7900905	SRS38B	XP_002368792.1	SAG-related sequence SRS38B	3.18279	2.74292	4.36195	0.0173371	0.0656859	0.663242	3.70239	2.0321	0.354813	0.560354	1.47166	2.03227	2.59236	3.2948	3.87016	3.94221	47	101	104	18	32	25	2.19812	3.36221	5.8274	8.08604	12.2852	13.6552
TGME49_266760	00020	Citrate cycle (TCA cycle)	0.129753	1	0.505464	gene4732	rna4732	protein_coding	7893787	.	XP_002368755.1	isocitrate dehydrogenase	2.69783	4.553	3.8689	0.0322922	0.091774	0.640996	5.32484	3.89304	0.282036	0.575615	3.23632	4.13268	4.31012	5.07907	5.63277	5.26267	286	689	477	96	174	94	9.83391	16.8823	19.7918	32.6095	49.1047	37.7418
TGME49_266760	00480	Glutathione metabolism	0.000192197	0.00980207	0.0014003	gene4732	rna4732	protein_coding	7893787	.	XP_002368755.1	isocitrate dehydrogenase	2.69783	4.553	3.8689	0.0322922	0.091774	0.640996	5.32484	3.89304	0.282036	0.575615	3.23632	4.13268	4.31012	5.07907	5.63277	5.26267	286	689	477	96	174	94	9.83391	16.8823	19.7918	32.6095	49.1047	37.7418
TGME49_266760	01100	Metabolic pathways	3.00679e-17	1.53346e-15	1.53346e-15	gene4732	rna4732	protein_coding	7893787	.	XP_002368755.1	isocitrate dehydrogenase	2.69783	4.553	3.8689	0.0322922	0.091774	0.640996	5.32484	3.89304	0.282036	0.575615	3.23632	4.13268	4.31012	5.07907	5.63277	5.26267	286	689	477	96	174	94	9.83391	16.8823	19.7918	32.6095	49.1047	37.7418
TGME49_266760	01110	Biosynthesis of secondary metabolites	9.8073e-07	5.00172e-05	1.25043e-05	gene4732	rna4732	protein_coding	7893787	.	XP_002368755.1	isocitrate dehydrogenase	2.69783	4.553	3.8689	0.0322922	0.091774	0.640996	5.32484	3.89304	0.282036	0.575615	3.23632	4.13268	4.31012	5.07907	5.63277	5.26267	286	689	477	96	174	94	9.83391	16.8823	19.7918	32.6095	49.1047	37.7418
TGME49_266760	01130	Biosynthesis of antibiotics	4.11546e-06	0.000209889	4.19777e-05	gene4732	rna4732	protein_coding	7893787	.	XP_002368755.1	isocitrate dehydrogenase	2.69783	4.553	3.8689	0.0322922	0.091774	0.640996	5.32484	3.89304	0.282036	0.575615	3.23632	4.13268	4.31012	5.07907	5.63277	5.26267	286	689	477	96	174	94	9.83391	16.8823	19.7918	32.6095	49.1047	37.7418
TGME49_266760	01200	Carbon metabolism	0.296519	1	0.795919	gene4732	rna4732	protein_coding	7893787	.	XP_002368755.1	isocitrate dehydrogenase	2.69783	4.553	3.8689	0.0322922	0.091774	0.640996	5.32484	3.89304	0.282036	0.575615	3.23632	4.13268	4.31012	5.07907	5.63277	5.26267	286	689	477	96	174	94	9.83391	16.8823	19.7918	32.6095	49.1047	37.7418
TGME49_266760	01210	2-Oxocarboxylic acid metabolism	1	1	1	gene4732	rna4732	protein_coding	7893787	.	XP_002368755.1	isocitrate dehydrogenase	2.69783	4.553	3.8689	0.0322922	0.091774	0.640996	5.32484	3.89304	0.282036	0.575615	3.23632	4.13268	4.31012	5.07907	5.63277	5.26267	286	689	477	96	174	94	9.83391	16.8823	19.7918	32.6095	49.1047	37.7418
TGME49_266760	01230	Biosynthesis of amino acids	0.00220951	0.112685	0.0140856	gene4732	rna4732	protein_coding	7893787	.	XP_002368755.1	isocitrate dehydrogenase	2.69783	4.553	3.8689	0.0322922	0.091774	0.640996	5.32484	3.89304	0.282036	0.575615	3.23632	4.13268	4.31012	5.07907	5.63277	5.26267	286	689	477	96	174	94	9.83391	16.8823	19.7918	32.6095	49.1047	37.7418
TGME49_266760	04146	Peroxisome	1	1	1	gene4732	rna4732	protein_coding	7893787	.	XP_002368755.1	isocitrate dehydrogenase	2.69783	4.553	3.8689	0.0322922	0.091774	0.640996	5.32484	3.89304	0.282036	0.575615	3.23632	4.13268	4.31012	5.07907	5.63277	5.26267	286	689	477	96	174	94	9.83391	16.8823	19.7918	32.6095	49.1047	37.7418
TGME49_290005	03050	Proteasome	1.15026e-11	5.86635e-10	1.95545e-10	gene5097	rna5097	protein_coding	7897790	.	XP_002368426.1	proteasome subunit beta type 1, putative	2.11567	6.01897	4.56173	0.0203667	0.0716406	0.41049	6.58375	5.50264	0.185037	0.36642	5.0926	5.6173	5.79801	6.73343	6.64096	6.37687	1254	2439	1634	402	478	276	34.006	47.0795	53.4349	108.34	106.527	87.2525
TGME49_291850	03010	Ribosome	1	1	1	gene5203	rna5203	protein_coding	7896463	RPS30	XP_002368527.1	ribosomal protein RPS30	2.16273	11.3726	5.28386	0.00809344	0.0469283	0.364793	11.9426	10.8298	0.29681	0.21208	10.7596	11.068	10.6616	11.7712	11.7712	12.2853	3231	6379	2793	941	1227	913	1387.73	1949.95	1445.89	4014.79	4334.65	4575.56
TGME49_225880	00052	Galactose metabolism	0.0429059	1	0.21882	gene5716	rna5716	protein_coding	7897418	.	XP_002366251.1	UDP-glucose 4-epimerase	2.35666	4.29133	7.68821	0.00191254	0.0313251	0.278621	4.95403	3.71729	0.172207	0.219031	3.46621	3.81644	3.86921	4.75607	5.03678	5.06924	355	590	376	80	115	87	11.4806	13.5843	14.6506	25.7289	30.6093	32.6608
TGME49_225880	00520	Amino sugar and nucleotide sugar metabolism	0.00515046	0.262674	0.029186	gene5716	rna5716	protein_coding	7897418	.	XP_002366251.1	UDP-glucose 4-epimerase	2.35666	4.29133	7.68821	0.00191254	0.0313251	0.278621	4.95403	3.71729	0.172207	0.219031	3.46621	3.81644	3.86921	4.75607	5.03678	5.06924	355	590	376	80	115	87	11.4806	13.5843	14.6506	25.7289	30.6093	32.6608
TGME49_225880	01100	Metabolic pathways	3.00679e-17	1.53346e-15	1.53346e-15	gene5716	rna5716	protein_coding	7897418	.	XP_002366251.1	UDP-glucose 4-epimerase	2.35666	4.29133	7.68821	0.00191254	0.0313251	0.278621	4.95403	3.71729	0.172207	0.219031	3.46621	3.81644	3.86921	4.75607	5.03678	5.06924	355	590	376	80	115	87	11.4806	13.5843	14.6506	25.7289	30.6093	32.6608
TGME49_225420	00230	Purine metabolism	0.0664632	1	0.308147	gene5753	rna5753	protein_coding	7897648	.	XP_002366215.1	histidine triad domain-containing protein	2.20178	5.11462	7.05681	0.00255551	0.0336847	0.279479	5.71554	4.57687	0.218748	0.173949	4.38707	4.61485	4.7287	5.4928	5.72376	5.93007	367	573	372	76	111	93	21.4394	23.8295	26.207	44.0306	53.0855	63.4505
TGME49_215785	05145	Toxoplasmosis	5.43677e-13	2.77275e-11	1.38638e-11	gene6401	rna6401	protein_coding	7897076	ROP2A	XP_002370897.2	rhoptry protein ROP2A	2.92661	7.53448	11.8558	0.00599173	0.042897	0.226332	8.34881	6.79958	0.0333402	0.223862	6.54692	6.87861	6.9732	8.31064	8.36351	8.37227	1946	3587	2208	802	1053	681	86.9931	114.16	118.975	355.936	387.466	355.298
TGME49_314400	00280	Valine, leucine and isoleucine degradation	1	1	1	gene6998	rna6998	protein_coding	7896018	.	XP_002364640.1	pyruvate dehydrogenase E1 component, beta subunit, putative	2.25567	6.58706	8.78031	0.000959773	0.0276795	0.231502	7.19992	6.02637	0.156442	0.170643	5.83356	6.15794	6.08761	7.16821	7.06177	7.36979	1869	3236	1842	517	600	507	54.0336	66.5877	64.186	148.485	142.724	171.083
TGME49_314400	00640	Propanoate metabolism	1	1	1	gene6998	rna6998	protein_coding	7896018	.	XP_002364640.1	pyruvate dehydrogenase E1 component, beta subunit, putative	2.25567	6.58706	8.78031	0.000959773	0.0276795	0.231502	7.19992	6.02637	0.156442	0.170643	5.83356	6.15794	6.08761	7.16821	7.06177	7.36979	1869	3236	1842	517	600	507	54.0336	66.5877	64.186	148.485	142.724	171.083
TGME49_314400	01100	Metabolic pathways	3.00679e-17	1.53346e-15	1.53346e-15	gene6998	rna6998	protein_coding	7896018	.	XP_002364640.1	pyruvate dehydrogenase E1 component, beta subunit, putative	2.25567	6.58706	8.78031	0.000959773	0.0276795	0.231502	7.19992	6.02637	0.156442	0.170643	5.83356	6.15794	6.08761	7.16821	7.06177	7.36979	1869	3236	1842	517	600	507	54.0336	66.5877	64.186	148.485	142.724	171.083
TGME49_314400	01110	Biosynthesis of secondary metabolites	9.8073e-07	5.00172e-05	1.25043e-05	gene6998	rna6998	protein_coding	7896018	.	XP_002364640.1	pyruvate dehydrogenase E1 component, beta subunit, putative	2.25567	6.58706	8.78031	0.000959773	0.0276795	0.231502	7.19992	6.02637	0.156442	0.170643	5.83356	6.15794	6.08761	7.16821	7.06177	7.36979	1869	3236	1842	517	600	507	54.0336	66.5877	64.186	148.485	142.724	171.083
TGME49_314400	01130	Biosynthesis of antibiotics	4.11546e-06	0.000209889	4.19777e-05	gene6998	rna6998	protein_coding	7896018	.	XP_002364640.1	pyruvate dehydrogenase E1 component, beta subunit, putative	2.25567	6.58706	8.78031	0.000959773	0.0276795	0.231502	7.19992	6.02637	0.156442	0.170643	5.83356	6.15794	6.08761	7.16821	7.06177	7.36979	1869	3236	1842	517	600	507	54.0336	66.5877	64.186	148.485	142.724	171.083
TGME49_315170	00450	Selenocompound metabolism	1	1	1	gene7062	rna7062	protein_coding	7895702	.	XP_018635342.1	O-phosphoseryl-tRNA(Sec) selenium transferase	-2.94922	4.60769	-8.8928	0.00136187	0.0292307	0.303906	3.8931	5.45343	0.246792	0.177348	5.65092	5.40162	5.30776	3.66352	3.86169	4.1541	1161	1377	770	27	36	34	48.4188	40.8463	38.6827	11.0058	12.2119	16.0642
TGME49_315170	00970	Aminoacyl-tRNA biosynthesis	1	1	1	gene7062	rna7062	protein_coding	7895702	.	XP_018635342.1	O-phosphoseryl-tRNA(Sec) selenium transferase	-2.94922	4.60769	-8.8928	0.00136187	0.0292307	0.303906	3.8931	5.45343	0.246792	0.177348	5.65092	5.40162	5.30776	3.66352	3.86169	4.1541	1161	1377	770	27	36	34	48.4188	40.8463	38.6827	11.0058	12.2119	16.0642
TGME49_316620	04120	Ubiquitin mediated proteolysis	0.148666	1	0.505464	gene7198	rna7198	protein_coding	7897329	.	XP_002364826.1	WD domain, G-beta repeat-containing protein	-2.17993	4.28965	-7.78419	0.00845203	0.0477417	0.250163	3.76419	4.88847	0.236336	0.0820172	4.96684	4.89534	4.80324	3.49955	3.9542	3.83881	1636	2123	1192	51	84	57	31.2425	28.858	27.4341	9.53823	13.0906	12.5886
TGME49_216450	03050	Proteasome	1.15026e-11	5.86635e-10	1.95545e-10	gene7281	rna7281	protein_coding	7898471	.	XP_002370955.1	peptidase, T1 family protein	2.05612	6.58571	8.45092	0.00542061	0.0411509	0.213137	7.12617	6.08624	0.0810388	0.19713	5.87239	6.12563	6.2607	7.05193	7.21262	7.11396	1538	2574	1666	389	536	347	54.989	65.5043	71.779	137.997	157.729	144.56
TGME49_300240	04130	SNARE interactions in vesicular transport	1	1	1	gene7363	rna7363	protein_coding	7895180	.	XP_002371747.1	syntaxin 6, n-terminal protein	2.69052	3.75853	23.7956	0.000141562	0.0172077	0.103934	4.53968	3.11179	0.0916061	0.0490978	3.0563	3.14958	3.1295	4.6421	4.51134	4.46559	316	428	266	89	91	65	8.56222	8.26944	8.69135	23.7792	20.2616	20.4695
TGME49_219750	05145	Toxoplasmosis	5.43677e-13	2.77275e-11	1.38638e-11	gene7439	rna7439	protein_coding	7896820	.	XP_002370727.1	cytochrome c, putative	2.15013	8.37926	8.37652	0.00150445	0.0306549	0.228367	8.94965	7.84522	0.137901	0.18203	7.64851	8.00771	7.87946	9.00401	8.79286	9.05209	1934	3721	1917	614	673	553	185.758	254.354	221.923	585.422	531.989	618.945
TGME49_219700	03030	DNA replication	0.191239	1	0.573716	gene7445	rna7445	protein_coding	7896815	.	XP_002370722.1	DNA replication licensing factor MCM4, putative	2.1059	4.7725	5.79993	0.0177808	0.0665013	0.320862	5.33986	4.26542	0.100597	0.304684	3.91402	4.45588	4.42637	5.42645	5.22951	5.36361	1009	1922	1140	272	278	226	15.6681	21.2468	21.3342	41.9389	35.4804	40.8597
TGME49_246540	00190	Oxidative phosphorylation	7.84966e-05	0.00400333	0.000667221	gene7729	rna7729	protein_coding	7893968	.	XP_018634924.1	cytochrome c1, heme protein	2.03184	6.07327	4.88314	0.0381211	0.102602	0.362783	6.60615	5.58337	0.0338307	0.361202	5.17017	5.83916	5.74076	6.56718	6.62799	6.62328	1684	3559	2009	463	606	414	35.7346	53.751	51.3774	97.4889	105.707	102.505
TGME49_246540	01100	Metabolic pathways	3.00679e-17	1.53346e-15	1.53346e-15	gene7729	rna7729	protein_coding	7893968	.	XP_018634924.1	cytochrome c1, heme protein	2.03184	6.07327	4.88314	0.0381211	0.102602	0.362783	6.60615	5.58337	0.0338307	0.361202	5.17017	5.83916	5.74076	6.56718	6.62799	6.62328	1684	3559	2009	463	606	414	35.7346	53.751	51.3774	97.4889	105.707	102.505
TGME49_246920	00480	Glutathione metabolism	0.000192197	0.00980207	0.0014003	gene7759	rna7759	protein_coding	7899239	.	XP_018634939.1	glutathione reductase	2.13544	3.85822	3.91622	0.0225485	0.075575	0.484085	4.4441	3.34957	0.403216	0.267871	3.04625	3.44877	3.55369	4.88743	4.34565	4.09923	218	374	250	75	57	35	8.47057	10.3249	11.7049	28.6549	17.9211	15.4585
TGME49_249720	00190	Oxidative phosphorylation	7.84966e-05	0.00400333	0.000667221	gene8000	rna8000	protein_coding	7899493	.	XP_002367305.1	ATP synthase F0 subunit 9, putative	2.20186	8.64599	4.74743	0.0252723	0.0799611	0.415451	9.23408	8.09536	0.146109	0.388911	7.68611	8.13986	8.4601	9.14484	9.1547	9.40269	2700	5530	3703	936	1191	952	188.754	275.143	312.015	649.798	684.926	775.959
TGME49_249720	01100	Metabolic pathways	3.00679e-17	1.53346e-15	1.53346e-15	gene8000	rna8000	protein_coding	7899493	.	XP_002367305.1	ATP synthase F0 subunit 9, putative	2.20186	8.64599	4.74743	0.0252723	0.0799611	0.415451	9.23408	8.09536	0.146109	0.388911	7.68611	8.13986	8.4601	9.14484	9.1547	9.40269	2700	5530	3703	936	1191	952	188.754	275.143	312.015	649.798	684.926	775.959
TGME49_251930	00061	Fatty acid biosynthesis	1	1	1	gene8136	rna8136	protein_coding	7901395	ENR	XP_002367432.1	enoyl-acyl carrier reductase ENR	2.37094	4.20786	4.25146	0.0283521	0.0849503	0.507401	4.87642	3.63096	0.204596	0.464323	3.10107	3.82517	3.96665	4.66725	4.8859	5.07611	273	587	398	75	102	87	8.89718	13.6422	15.6404	24.1547	27.2691	32.8072
TGME49_251930	00780	Biotin metabolism	1	1	1	gene8136	rna8136	protein_coding	7901395	ENR	XP_002367432.1	enoyl-acyl carrier reductase ENR	2.37094	4.20786	4.25146	0.0283521	0.0849503	0.507401	4.87642	3.63096	0.204596	0.464323	3.10107	3.82517	3.96665	4.66725	4.8859	5.07611	273	587	398	75	102	87	8.89718	13.6422	15.6404	24.1547	27.2691	32.8072
TGME49_251930	01100	Metabolic pathways	3.00679e-17	1.53346e-15	1.53346e-15	gene8136	rna8136	protein_coding	7901395	ENR	XP_002367432.1	enoyl-acyl carrier reductase ENR	2.37094	4.20786	4.25146	0.0283521	0.0849503	0.507401	4.87642	3.63096	0.204596	0.464323	3.10107	3.82517	3.96665	4.66725	4.8859	5.07611	273	587	398	75	102	87	8.89718	13.6422	15.6404	24.1547	27.2691	32.8072
TGME49_251930	01130	Biosynthesis of antibiotics	4.11546e-06	0.000209889	4.19777e-05	gene8136	rna8136	protein_coding	7901395	ENR	XP_002367432.1	enoyl-acyl carrier reductase ENR	2.37094	4.20786	4.25146	0.0283521	0.0849503	0.507401	4.87642	3.63096	0.204596	0.464323	3.10107	3.82517	3.96665	4.66725	4.8859	5.07611	273	587	398	75	102	87	8.89718	13.6422	15.6404	24.1547	27.2691	32.8072
TGME49_251930	01212	Fatty acid metabolism	1	1	1	gene8136	rna8136	protein_coding	7901395	ENR	XP_002367432.1	enoyl-acyl carrier reductase ENR	2.37094	4.20786	4.25146	0.0283521	0.0849503	0.507401	4.87642	3.63096	0.204596	0.464323	3.10107	3.82517	3.96665	4.66725	4.8859	5.07611	273	587	398	75	102	87	8.89718	13.6422	15.6404	24.1547	27.2691	32.8072
TGME49_278050	03050	Proteasome	1.15026e-11	5.86635e-10	1.95545e-10	gene8233	rna8233	protein_coding	7900367	.	XP_002370508.1	proteasome subunit alpha type 1, putative	2.05256	7.27559	9.30758	0.00402187	0.0377432	0.193055	7.81277	6.77534	0.0751073	0.177846	6.57582	6.83303	6.91719	7.7298	7.83237	7.87613	1912	3352	2034	471	645	465	88.1515	109.987	113.034	215.515	244.453	249.697
TGME49_277970	00510	N-Glycan biosynthesis	1	1	1	gene8240	rna8240	protein_coding	7901559	.	XP_002370501.2	dolichol-phosphate-mannose synthase family protein	2.14886	3.43625	11.8486	0.0047304	0.0393872	0.161322	4.03206	2.92849	0.157012	0.0370408	2.95524	2.88621	2.94401	3.85341	4.09463	4.14813	415	499	327	67	93	72	7.91776	6.771	7.50907	12.6831	14.5711	16.0141
TGME49_277970	01100	Metabolic pathways	3.00679e-17	1.53346e-15	1.53346e-15	gene8240	rna8240	protein_coding	7901559	.	XP_002370501.2	dolichol-phosphate-mannose synthase family protein	2.14886	3.43625	11.8486	0.0047304	0.0393872	0.161322	4.03206	2.92849	0.157012	0.0370408	2.95524	2.88621	2.94401	3.85341	4.09463	4.14813	415	499	327	67	93	72	7.91776	6.771	7.50907	12.6831	14.5711	16.0141
TGME49_277500	03050	Proteasome	1.15026e-11	5.86635e-10	1.95545e-10	gene8277	rna8277	protein_coding	7898753	.	XP_002370465.1	26S proteasome regulatory subunit 7, putative	2.71089	5.18517	29.2391	1.65026e-05	0.0169684	0.0852291	5.95422	4.51545	0.0508883	0.0683695	4.44689	4.51584	4.58363	5.91385	6.01138	5.93744	1092	1518	960	302	393	266	22.4262	22.1831	23.7622	61.4964	66.4219	63.7107

## Sheet: DAVID_Chart
Category	Term	Count	%	PValue	Genes	List Total	Pop Hits	Pop Total	Fold Enrichment	Bonferroni	Benjamini	FDR
UP_KEYWORDS	Transmembrane helix	96	14.0556	8.88817e-06	7898063, 7895146, 7895666, 7895213, 7895212, 7893819, 7896069, 7899415, 7898812, 7900631, 7898358, 7894441, 7894302, 7894258, 7901434, 7901231, 7893920, 7896787, 7893695, 7898051, 7895588, 7900598, 7898437, 7894873, 7894402, 7900002, 7894376, 7897918, 7898193, 7900305, 7893737, 7901577, 7895348, 7901573, 7896394, 7900257, 7895448, 7894785, 7895405, 7900627, 7896309, 7895544, 7900001, 7898636, 789…	359	684	3851	1.50555	0.000639746	0.000639746	0.0092511
UP_KEYWORDS	Transmembrane	96	14.0556	1.01188e-05	7898063, 7895146, 7895666, 7895213, 7895212, 7893819, 7896069, 7899415, 7898812, 7900631, 7898358, 7894441, 7894302, 7894258, 7901434, 7901231, 7893920, 7896787, 7893695, 7898051, 7895588, 7900598, 7898437, 7894873, 7894402, 7900002, 7894376, 7897918, 7898193, 7900305, 7893737, 7901577, 7895348, 7901573, 7896394, 7900257, 7895448, 7894785, 7895405, 7900627, 7896309, 7895544, 7900001, 7898636, 789…	359	686	3851	1.50116	0.000728295	0.000364214	0.010532
UP_KEYWORDS	Membrane	97	14.202	1.55513e-05	7898063, 7895213, 7895212, 7898812, 7894302, 7894441, 7894258, 7898051, 7895588, 7898437, 7900002, 7894376, 7898193, 7896394, 7894785, 7895405, 7900001, 7898636, 7895334, 7898105, 7894509, 7895855, 7895477, 7898005, 7894920, 7899762, 7897500, 7900658, 7900655, 7901259, 7895847, 7897790, 7899833, 7899093, 7894596, 7895328, 7895752, 7893851, 7897840, 7901552, 7895146, 7895666, 7893819, 7896069, 789…	359	702	3851	1.48222	0.00111907	0.000373164	0.0161858
GOTERM_MF_DIRECT	GO:0004298~threonine-type endopeptidase activity	8	1.1713	3.12642e-05	7899680, 7897790, 7899776, 7898471, 7896203, 7894242, 7894922, 7900367	124	13	1440	7.1464	0.00321509	0.00321509	0.0348888
INTERPRO	IPR001353:Proteasome, subunit alpha/beta	8	1.1713	3.14803e-05	7899680, 7897790, 7899776, 7898471, 7896203, 7894242, 7894922, 7900367	199	13	2334	7.21763	0.0110823	0.0110823	0.0431191
SMART	SM00948:SM00948	5	0.732064	0.000441292	7899680, 7898471, 7896203, 7894922, 7900367	66	6	838	10.5808	0.0231221	0.0231221	0.429716
UP_KEYWORDS	Proteasome	9	1.31772	0.000513153	7899680, 7897790, 7899776, 7898471, 7896203, 7894242, 7898753, 7894922, 7900367	359	22	3851	4.38833	0.0362819	0.00919657	0.532841
INTERPRO	IPR023332:Proteasome A-type subunit	5	0.732064	0.000658317	7899680, 7898471, 7896203, 7894922, 7900367	199	6	2334	9.77387	0.207942	0.110024	0.898127
INTERPRO	IPR000426:Proteasome, alpha-subunit, N-terminal domain	5	0.732064	0.000658317	7899680, 7898471, 7896203, 7894922, 7900367	199	6	2334	9.77387	0.207942	0.110024	0.898127
GOTERM_CC_DIRECT	GO:0016021~integral component of membrane	96	14.0556	0.000730669	7898063, 7895146, 7895666, 7895213, 7895212, 7893819, 7896069, 7893814, 7899415, 7898812, 7900631, 7898358, 7894441, 7894302, 7894258, 7901434, 7901231, 7893920, 7896787, 7893695, 7898051, 7895588, 7900598, 7898437, 7894873, 7894402, 7900002, 7894376, 7897918, 7898193, 7900305, 7893737, 7901577, 7895348, 7901573, 7896394, 7900257, 7895448, 7894785, 7895405, 7900627, 7896309, 7895544, 7900001, 789…	146	690	1306	1.24455	0.0202582	0.0202582	0.609609
UP_KEYWORDS	Signal	54	7.9063	0.000955274	7896993, 7895146, 7895049, 7901472, 7896604, 7896546, 7901475, 7894980, 7894256, 7894258, 7895736, 7899265, 7896582, 7900040, 7897630, 7896196, 7897437, 7900450, 7895346, 7893781, 7893648, 7896394, 7896309, 7894782, 7895345, 7893787, 7901242, 7894760, 7901194, 7895125, 7900175, 7894037, 7894171, 7897084, 7899762, 7894816, 7897184, 7898527, 7895985, 7900032, 7901395, 7898972, 7900535, 7898035, 790…	359	377	3851	1.5365	0.0664984	0.0136682	0.989865
KEGG_PATHWAY	tgo03050:Proteasome	10	1.46413	0.00099705	7899680, 7895514, 7897790, 7899776, 7898471, 7896203, 7894242, 7898753, 7894922, 7900367	85	34	1031	3.56747	0.0599742	0.0599742	1.00163
GOTERM_BP_DIRECT	GO:0006511~ubiquitin-dependent protein catabolic process	7	1.02489	0.00110952	7899680, 7897984, 7898471, 7896203, 7897234, 7894922, 7900367	67	17	848	5.21159	0.0539943	0.0539943	1.06352
GOTERM_CC_DIRECT	GO:0019773~proteasome core complex, alpha-subunit complex	5	0.732064	0.00183272	7899680, 7898471, 7896203, 7894922, 7900367	146	6	1306	7.45434	0.0500664	0.0253546	1.52288
INTERPRO	IPR001471:AP2/ERF domain	7	1.02489	0.00812138	7895321, 7896294, 7895480, 7894001, 7895593, 7894605, 7900276	199	22	2334	3.73184	0.944241	0.617962	10.5702
GOTERM_MF_DIRECT	GO:0003700~transcription factor activity, sequence-specific DNA binding	7	1.02489	0.0103212	7895321, 7896294, 7895480, 7894001, 7895593, 7894605, 7900276	124	23	1440	3.53436	0.656513	0.413922	10.9342
INTERPRO	IPR007226:SAG	12	1.75695	0.0186552	7894760, 7893648, 7900905, 7896730, 7896731, 7895325, 7900831, 7900832, 7896582, 7896729, 7901242, 7895326	199	65	2334	2.16529	0.998727	0.811108	22.7396
KEGG_PATHWAY	tgo05145:Toxoplasmosis	11	1.61054	0.0189874	7896820, 7900905, 7894782, 7896730, 7896731, 7895325, 7900831, 7900832, 7894037, 7896729, 7895326	85	60	1031	2.22373	0.695333	0.448034	17.5892
KEGG_PATHWAY	tgo01100:Metabolic pathways	37	5.41728	0.0297275	7895049, 7897469, 7899005, 7894015, 7895626, 7899886, 7899048, 7899703, 7894258, 7896560, 7901231, 7896236, 7901395, 7898973, 7900026, 7893926, 7898887, 7896018, 7901559, 7900252, 7894925, 7899493, 7897418, 7895381, 7901321, 7900121, 7898268, 7899784, 7901090, 7894933, 7898150, 7897273, 7901427, 7893968, 7893787, 7900642, 7900049	85	339	1031	1.32386	0.846039	0.464035	26.2541
SMART	SM00220:S_TKc	9	1.31772	0.0365451	7896918, 7897500, 7894509, 7897184, 7894256, 7894782, 7899393, 7901077, 7893920	66	51	838	2.24064	0.860984	0.627152	30.4574
UP_KEYWORDS	Cytoplasm	9	1.31772	0.0467943	7895334, 7899803, 7898471, 7901418, 7899703, 7894528, 7894922, 7893493, 7901280	359	44	3851	2.19416	0.968272	0.437349	39.2763
INTERPRO	IPR000719:Protein kinase, catalytic domain	10	1.46413	0.0523327	7896918, 7896099, 7897500, 7894509, 7897184, 7894256, 7894782, 7899393, 7901077, 7893920	199	58	2334	2.02218	1	0.977755	52.1162
UP_KEYWORDS	Threonine protease	3	0.439239	0.0713323	7898471, 7894242, 7894922	359	5	3851	6.43621	0.995148	0.532888	53.7123
GOTERM_BP_DIRECT	GO:0051603~proteolysis involved in cellular protein catabolic process	3	0.439239	0.0729757	7897790, 7899776, 7894242	67	6	848	6.32836	0.977377	0.84959	51.8007
GOTERM_BP_DIRECT	GO:0006810~transport	4	0.585652	0.088259	7894342, 7895448, 7894441, 7898744	67	14	848	3.6162	0.990147	0.785616	58.9318
GOTERM_MF_DIRECT	GO:0004683~calmodulin-dependent protein kinase activity	4	0.585652	0.0924075	7896918, 7896099, 7897500, 7894256	124	13	1440	3.5732	0.999954	0.964169	66.1143
INTERPRO	IPR011009:Protein kinase-like domain	10	1.46413	0.0943458	7896918, 7896099, 7897500, 7894509, 7897184, 7894256, 7894782, 7899393, 7901077, 7893920	199	65	2334	1.80441	1	0.997111	74.273
GOTERM_BP_DIRECT	GO:0015986~ATP synthesis coupled proton transport	3	0.439239	0.0971353	7899048, 7899493, 7896236	67	7	848	5.42431	0.993959	0.721206	62.6248
KEGG_PATHWAY	tgo00480:Glutathione metabolism	4	0.585652	0.0986784	7898887, 7899239, 7900252, 7893787	85	14	1031	3.46555	0.998406	0.800181	64.9515
